# Supplementary material for: Identification of Potential Biomarkers for Diagnosis of Patients with Methamphetamine Use Disorder
Source: Int J Mol Sci. 2023 May 12;24(10):8672. doi: 10.3390/ijms24108672 (PMC10218193; doi:10.3390/ijms24108672)
Supplement: Supplementary file 1 [file ijms-24-08672-s001.zip]

Archive with 8 entries (8 files):
- Supplementary Figure S1.tif
- Supplementary Figure S2.tif
- Supplementary Figure S3.tif
- Supplementary Figure S4.tif
- Supplementary Figure S5.tif
- Supplementary Figure S6.tif
- Supplementary table S1.pdf
- Supplementary table S2-S19.xlsx
