# Supplementary material for: Identification of Potential Biomarkers for Diagnosis of Patients with Methamphetamine Use Disorder
Source: Int J Mol Sci. 2023 May 12;24(10):8672. doi: 10.3390/ijms24108672 (PMC10218193; doi:10.3390/ijms24108672)
Supplement: Supplementary file 1 [file ijms-24-08672-s001.zip › Supplementary table S2-S19.xlsx]

## Sheet: Supplementary table S2
List of 14,358 genes
EntrezID	Symbols	CP vs HC	FP vs CP	FP vs HC	logCPM	PValue	adj.P.Val	Name
8364	H4C3	11.137	-10.715	0.42216	4.2794	0	0	H4 clustered histone 3
26137	ZBTB20	5.8115	-5.473	0.33856	2.206	1.2817e-211	9.2013e-208	zinc finger and BTB domain containing 20
10984	KCNQ1OT1	3.2619	-3.2728	-0.010928	3.175	1.2411e-185	5.9399e-182	KCNQ1 opposite strand/antisense transcript 1
58506	SCAF1	-4.2129	3.8371	-0.37581	5.9799	2.6237e-178	9.4177e-175	SR-related CTD associated factor 1
126231	ZNF573	3.9386	-3.9288	0.0098829	1.7895	2.4587e-162	7.0605e-159	zinc finger protein 573
7916	PRRC2A	-3.8302	3.5418	-0.28846	8.2632	2.0042e-149	4.7962e-146	proline rich coiled-coil 2A
54620	FBXL19	-4.7146	4.3289	-0.38569	5.065	8.7255e-148	1.7897e-144	F-box and leucine rich repeat protein 19
1822	ATN1	-4.0028	3.6647	-0.33804	7.1669	9.2312e-136	1.6568e-132	atrophin 1
51043	ZBTB7B	-3.4759	3.2975	-0.1784	7.7118	1.2427e-135	1.9825e-132	zinc finger and BTB domain containing 7B
84687	PPP1R9B	-4.1139	3.7575	-0.35643	5.8651	3.3305e-135	4.7819e-132	protein phosphatase 1 regulatory subunit 9B
4718	NDUFC2	3.2666	-2.6844	0.58223	4.8287	1.426e-134	1.8613e-131	NADH:ubiquinone oxidoreductase subunit C2
4323	MMP14	-3.9887	3.8214	-0.16727	7.0108	1.3295e-131	1.5907e-128	matrix metallopeptidase 14
57592	ZNF687	-3.5284	3.3348	-0.19364	4.485	2.2047e-131	2.435e-128	zinc finger protein 687
100507290	ZNF865	-4.9259	4.556	-0.36987	4.4973	3.0357e-131	3.1134e-128	zinc finger protein 865
25970	SH2B1	-3.3463	3.1315	-0.21481	5.9265	9.6858e-131	9.2713e-128	SH2B adaptor protein 1
5089	PBX2	-3.9048	3.9973	0.092562	6.6704	3.5574e-130	3.0046e-127	PBX homeobox 2
57479	PRR12	-4.6199	4.2206	-0.39924	4.9184	3.4445e-130	3.0046e-127	proline rich 12
5281	PIGF	2.409	-2.1541	0.25493	3.7114	2.7063e-127	2.1588e-124	phosphatidylinositol glycan anchor biosynthesis class F
4440	MSI1	-3.2396	3.0614	-0.1782	4.5116	8.799e-126	6.6493e-123	musashi RNA binding protein 1
1059	CENPB	-3.2501	3.0997	-0.15035	6.2296	5.6603e-125	4.0635e-122	centromere protein B
2841	GPR18	6.1745	-6.4658	-0.29134	0.24115	5.2215e-121	3.57e-118	G protein-coupled receptor 18
23264	ZC3H7B	-2.8602	2.6615	-0.19863	6.5153	1.8709e-119	1.221e-116	zinc finger CCCH-type containing 7B
134187	POU5F2	6.3674	-5.6464	0.72099	0.096719	3.1603e-118	1.9729e-115	"POU domain class 5, transcription factor 2"
283638	CEP170B	-3.6757	3.2093	-0.46631	7.8363	7.1201e-118	4.2596e-115	centrosomal protein 170B
283899	INO80E	-3.2632	3.0393	-0.22393	5.5805	3.0776e-117	1.7675e-114	INO80 complex subunit E
49855	SCAPER	2.2397	-1.9068	0.3329	4.1529	5.5717e-111	3.0769e-108	S-phase cyclin A associated protein in the ER
7392	USF2	-3.184	2.9786	-0.2054	7.152	6.3464e-109	3.3749e-106	"upstream transcription factor 2, c-fos interacting"
23253	ANKRD12	3.0825	-2.5614	0.52108	5.0045	3.1185e-108	1.5991e-105	ankyrin repeat domain 12
55969	RAB5IF	2.2595	-3.2528	-0.9933	4.5113	4.9267e-107	2.4392e-104	RAB5 interacting factor
83855	KLF16	-4.4824	4.1538	-0.32857	4.4233	2.4353e-106	1.1655e-103	Kruppel like factor 16
10957	PNRC1	1.8569	-1.8208	0.036045	5.9998	8.5e-105	3.9369e-102	proline rich nuclear receptor coactivator 1
554203	JPX	2.4572	-2.54	-0.082848	2.6032	1.16e-104	5.2049e-102	"JPX transcript, XIST activator"
114823	LENG8	-3.6756	3.4424	-0.23318	8.3911	9.4889e-104	4.1285e-101	leukocyte receptor cluster member 8
25994	HIGD1A	2.7006	-2.3087	0.39195	6.0406	1.4193e-103	5.9936e-101	HIG1 hypoxia inducible domain family member 1A
23152	CIC	-3.8098	3.5515	-0.25828	6.3053	1.9563e-103	8.0254e-101	capicua transcriptional repressor
10298	PAK4	-2.8642	2.4595	-0.40472	6.546	5.832e-103	2.326e-100	p21 (RAC1) activated kinase 4
112939	NACC1	-3.5897	3.1764	-0.41327	6.3832	7.8354e-102	2.9605e-99	nucleus accumbens associated 1
58525	WIZ	-2.8026	2.5032	-0.29941	5.8104	7.8011e-102	2.9605e-99	WIZ zinc finger
3336	HSPE1	2.2366	-2.1431	0.093473	4.72	1.1699e-101	4.3072e-99	heat shock protein family E (Hsp10) member 1
84626	KRBA1	-2.6782	2.3779	-0.30025	5.063	3.0827e-98	1.1066e-95	KRAB-A domain containing 1
4282	MIF	4.3016	-5.0483	-0.74668	0.29625	3.3553e-97	1.175e-94	macrophage migration inhibitory factor
7975	MAFK	-3.9791	3.5813	-0.39782	5.6267	5.4567e-97	1.8654e-94	MAF bZIP transcription factor K
124751	KRBA2	3.2785	-3.2187	0.059864	1.3232	5.1484e-95	1.7191e-92	KRAB-A domain containing 2
4303	FOXO4	-3.5279	3.5836	0.055733	4.8001	2.4238e-94	7.9092e-92	forkhead box O4
57455	REXO1	-3.0876	2.717	-0.37056	5.0613	1.8868e-93	6.0202e-91	RNA exonuclease 1 homolog
965	CD58	2.3775	-2.2526	0.12491	3.8534	1.9462e-93	6.0747e-91	CD58 molecule
440574	MICOS10	2.4344	-2.1752	0.25921	4.3254	5.3362e-93	1.6302e-90	mitochondrial contact site and cristae organizing system subunit 10
80205	CHD9	3.0822	-2.7169	0.36535	5.2907	5.4659e-93	1.635e-90	chromodomain helicase DNA binding protein 9
80063	ATF7IP2	2.503	-2.4493	0.053721	2.3234	7.1431e-93	2.0931e-90	activating transcription factor 7 interacting protein 2
114783	LMTK3	-5.0714	4.6542	-0.41727	3.2642	7.3117e-92	2.0996e-89	lemur tyrosine kinase 3
57787	MARK4	-3.2136	2.8674	-0.34617	6.8471	1.6421e-91	4.6229e-89	microtubule affinity regulating kinase 4
375248	ANKRD36	4.2755	-4.242	0.033512	3.3466	2.9101e-91	8.0352e-89	ankyrin repeat domain 36
5683	PSMA2	2.4403	-2.179	0.26135	3.1761	6.6056e-91	1.7895e-88	proteasome 20S subunit alpha 2
55023	PHIP	3.0075	-2.3333	0.67422	4.5537	1.035e-90	2.7519e-88	pleckstrin homology domain interacting protein
4849	CNOT3	-2.4608	2.221	-0.2398	5.533	1.7748e-90	4.6333e-88	CCR4-NOT transcription complex subunit 3
221092	HNRNPUL2	-2.9629	3.2648	0.30189	5.9447	5.9914e-90	1.5362e-87	heterogeneous nuclear ribonucleoprotein U like 2
25930	PTPN23	-2.5277	2.3537	-0.17405	6.2258	1.0828e-89	2.7275e-87	protein tyrosine phosphatase non-receptor type 23
10190	TXNDC9	1.8832	-1.9068	-0.02361	5.0655	1.7104e-89	4.234e-87	thioredoxin domain containing 9
64319	FBRS	-3.3455	3.0862	-0.25933	7.5369	1.1994e-88	2.9189e-86	fibrosin
29994	BAZ2B	2.3864	-2.1972	0.18922	5.3284	6.3339e-88	1.5157e-85	bromodomain adjacent to zinc finger domain 2B
6738	RO60	2.9022	-2.6388	0.26345	4.4856	7.392e-87	1.7399e-84	"Ro60, Y RNA binding protein"
9147	NEMF	2.5931	-2.5147	0.078449	5.089	9.176e-87	2.125e-84	nuclear export mediator factor
163033	ZNF579	-3.9697	3.5535	-0.41624	3.6878	1.1611e-86	2.6462e-84	zinc finger protein 579
284361	EMC10	-2.4662	2.2063	-0.25989	6.2667	1.8016e-86	4.0417e-84	ER membrane protein complex subunit 10
378938	MALAT1	4.6427	-4.1438	0.49889	12.312	8.2641e-86	1.8255e-83	metastasis associated lung adenocarcinoma transcript 1
201475	RAB12	-2.9794	3.3578	0.37838	5.2169	5.4357e-85	1.1825e-82	"RAB12, member RAS oncogene family"
414235	PRR26	4.5397	-5.3351	-0.79536	-0.46062	6.457e-85	1.3837e-82	proline rich 26
10188	TNK2	-3.3965	2.8437	-0.55279	7.8788	6.6189e-85	1.3976e-82	tyrosine kinase non receptor 2
64599	GIGYF1	-2.7818	2.6153	-0.16648	6.8382	6.9837e-85	1.4532e-82	GRB10 interacting GYF protein 1
5438	POLR2I	2.0514	-2.4563	-0.40482	4.2071	1.5401e-84	3.159e-82	RNA polymerase II subunit I
84808	PERM1	-3.0377	2.9834	-0.054319	4.8221	3.0234e-84	6.114e-82	"PPARGC1 and ESRR induced regulator, muscle 1"
29998	BICRA	-3.0779	2.7682	-0.30966	4.3276	3.3512e-84	6.6828e-82	BRD4 interacting chromatin remodeling complex associated protein
27328	PCDH11X	4.6688	-3.944	0.72482	1.5203	4.0473e-84	7.9605e-82	protocadherin 11 X-linked
6726	SRP9	2.4268	-2.0517	0.37511	6.3959	7.3162e-84	1.4195e-81	signal recognition particle 9
9757	KMT2B	-2.6913	2.4193	-0.27205	6.3536	8.6194e-83	1.6501e-80	lysine methyltransferase 2B
23036	ZNF292	3.0447	-2.5305	0.51423	4.9688	1.9319e-82	3.6498e-80	zinc finger protein 292
153090	DAB2IP	-2.8508	2.7632	-0.087654	6.9986	2.3675e-82	4.4147e-80	DAB2 interacting protein
6732	SRPK1	1.6529	-1.5941	0.058841	5.2807	3.8551e-82	7.0964e-80	SRSF protein kinase 1
11337	GABARAP	2.7226	-3.7663	-1.0437	4.695	5.0697e-82	9.214e-80	GABA type A receptor-associated protein
51101	ZC2HC1A	2.4011	-1.7721	0.62897	3.0704	1.6783e-81	3.0122e-79	zinc finger C2HC-type containing 1A
55194	EVA1B	-3.8829	3.4416	-0.44134	4.9124	3.4567e-81	6.1274e-79	eva-1 homolog B
57415	C3orf14	2.2413	-1.8635	0.37781	3.9787	4.9051e-81	8.5888e-79	chromosome 3 open reading frame 14
5331	PLCB3	-2.7706	2.5779	-0.19268	6.2447	5.0422e-81	8.7224e-79	phospholipase C beta 3
9112	MTA1	-2.4364	2.1049	-0.3315	6.0128	9.0415e-81	1.5455e-78	metastasis associated 1
64855	NIBAN2	-3.0442	2.7448	-0.29943	8.9919	2.0617e-80	3.4826e-78	niban apoptosis regulator 2
286077	FAM83H	-3.2465	2.9863	-0.26018	8.1893	3.3008e-80	5.5109e-78	family with sequence similarity 83 member H
29081	METTL5	1.8882	-1.6951	0.19309	4.9984	3.3443e-80	5.5192e-78	methyltransferase like 5
8570	KHSRP	-2.3553	2.1686	-0.18666	7.0723	4.9648e-80	8.1006e-78	KH-type splicing regulatory protein
51003	MED31	1.746	-1.779	-0.03298	3.6847	1.6929e-79	2.7311e-77	mediator complex subunit 31
5989	RFX1	-2.582	2.2747	-0.30728	4.1106	2.3295e-79	3.7163e-77	regulatory factor X1
51290	ERGIC2	1.7792	-1.4818	0.29739	5.2912	5.5876e-79	8.8162e-77	ERGIC and golgi 2
170954	PPP1R18	-3.1411	2.9924	-0.14869	5.0324	5.8839e-79	9.1827e-77	protein phosphatase 1 regulatory subunit 18
1486	CTBS	2.4087	-2.2836	0.12515	2.8251	1.0225e-78	1.5787e-76	chitobiase
4335	MNT	-2.26	2.0477	-0.21236	4.5802	5.271e-78	8.0511e-76	MAX network transcriptional repressor
1954	MEGF8	-2.414	2.1801	-0.23399	5.7592	8.4195e-78	1.2725e-75	multiple EGF like domains 8
5763	PTMS	-3.1834	3.3405	0.15714	8.1348	1.2637e-77	1.8901e-75	parathymosin
23559	WBP1	-2.2658	2.4682	0.20236	4.2729	1.4008e-77	2.0735e-75	WW domain binding protein 1
26511	CHIC2	1.7281	-1.6626	0.065511	4.479	3.6967e-77	5.375e-75	cysteine rich hydrophobic domain 2
102157402	AK6	2.6921	-2.4065	0.28558	3.7164	3.7061e-77	5.375e-75	adenylate kinase 6
54776	PPP1R12C	-2.7889	2.45	-0.33897	6.671	6.0585e-77	8.6988e-75	protein phosphatase 1 regulatory subunit 12C
284352	PPP1R37	-2.6172	2.1966	-0.42056	6.4579	8.2237e-77	1.1691e-74	protein phosphatase 1 regulatory subunit 37
134492	NUDCD2	1.8155	-1.7028	0.11268	4.6367	1.6787e-76	2.363e-74	NudC domain containing 2
57719	ANO8	-3.4415	3.1016	-0.33994	5.1433	2.0343e-76	2.8358e-74	anoctamin 8
4302	MLLT6	-2.7546	2.7275	-0.027102	6.4633	1.4177e-75	1.9573e-73	"MLLT6, PHD finger containing"
3015	H2AZ1	1.9867	-2.0215	-0.034764	6.9786	1.8277e-75	2.4992e-73	H2A.Z variant histone 1
127018	LYPLAL1	2.4845	-2.1941	0.29044	4.2529	3.6571e-75	4.9537e-73	lysophospholipase like 1
23211	ZC3H4	-2.0486	1.7581	-0.29047	5.256	8.3989e-75	1.127e-72	zinc finger CCCH-type containing 4
4712	NDUFB6	1.8636	-1.6767	0.18697	5.4726	9.7402e-75	1.2949e-72	NADH:ubiquinone oxidoreductase subunit B6
22852	ANKRD26	2.8054	-2.5828	0.2226	2.8049	1.2608e-74	1.6608e-72	ankyrin repeat domain 26
10142	AKAP9	2.0437	-1.9357	0.10806	6.0513	2.1993e-74	2.8706e-72	A-kinase anchoring protein 9
51222	ZNF219	-2.6185	2.1078	-0.51068	5.7536	1.1861e-73	1.5342e-71	zinc finger protein 219
8175	SF3A2	-2.6887	2.324	-0.36467	5.5602	1.3501e-73	1.7308e-71	splicing factor 3a subunit 2
92154	MTSS2	-2.1823	2.0004	-0.18194	4.8337	1.385e-73	1.7599e-71	MTSS I-BAR domain containing 2
51184	GPN3	1.6965	-1.5991	0.09738	3.5823	1.5117e-73	1.9039e-71	GPN-loop GTPase 3
54813	KLHL28	2.9775	-2.3295	0.64792	3.4252	2.5547e-73	3.1896e-71	kelch like family member 28
5288	PIK3C2G	2.3052	-2.0218	0.28334	4.4677	5.2788e-73	6.5339e-71	phosphatidylinositol-4-phosphate 3-kinase catalytic subunit type 2 gamma
65065	NBEAL1	4.1118	-3.6053	0.50647	2.8107	5.5237e-73	6.7786e-71	neurobeachin like 1
51397	COMMD10	1.9277	-1.7966	0.1311	3.6073	1.0005e-72	1.2173e-70	COMM domain containing 10
119032	BORCS7	2.1166	-1.7823	0.3343	3.9132	1.6383e-72	1.9767e-70	BLOC-1 related complex subunit 7
83941	TM2D1	1.5787	-1.3774	0.20127	3.8596	2.7121e-72	3.2451e-70	TM2 domain containing 1
5609	MAP2K7	-2.8133	2.743	-0.070326	5.8873	3.3429e-72	3.9667e-70	mitogen-activated protein kinase kinase 7
283149	BCL9L	-3.7696	3.4519	-0.31766	5.7045	4.1225e-72	4.8518e-70	BCL9 like
57730	ANKRD36B	5.1539	-4.7402	0.41371	3.0973	1.1313e-71	1.3206e-69	ankyrin repeat domain 36B
399664	MEX3D	-3.7487	3.4161	-0.33261	4.8413	1.9421e-71	2.2488e-69	mex-3 RNA binding family member D
642938	INSYN2A	3.3387	-3.1873	0.15137	1.1778	2.1316e-71	2.4485e-69	inhibitory synaptic factor 2A
4537	MT-ND3	-4.1524	4.8862	0.7338	9.6227	3.1375e-71	3.5753e-69	mitochondrially encoded NADH dehydrogenase 3
5589	PRKCSH	-2.78	2.5779	-0.20216	7.0505	3.2981e-71	3.7287e-69	protein kinase C substrate 80K-H
3054	HCFC1	-1.9718	1.77	-0.20178	6.0342	3.5014e-71	3.9275e-69	host cell factor C1
805	CALM2	2.3933	-2.3013	0.091975	8.0074	5.426e-71	5.9928e-69	calmodulin 2
84629	TNRC18	-2.2751	1.8919	-0.38317	6.4046	5.4183e-71	5.9928e-69	trinucleotide repeat containing 18
221830	TWISTNB	1.8218	-1.6855	0.13624	3.7772	6.2939e-71	6.8983e-69	TWIST neighbor
10801	SEPTIN9	-2.4221	2.2119	-0.21018	7.5241	6.7371e-71	7.3282e-69	septin 9
23384	SPECC1L	-2.7019	2.567	-0.13481	5.0398	6.9581e-71	7.5117e-69	sperm antigen with calponin homology and coiled-coil domains 1 like
51621	KLF13	-2.7122	2.5985	-0.11374	7.0918	8.6387e-71	9.2563e-69	Kruppel like factor 13
56731	SLC2A4RG	-3.6874	3.3797	-0.30772	6.5255	1.3418e-70	1.4271e-68	SLC2A4 regulator
28957	MRPS28	1.6302	-1.7869	-0.15671	3.1931	1.9643e-70	2.0738e-68	mitochondrial ribosomal protein S28
222950	NYAP1	-4.5789	4.227	-0.35186	3.4511	2.3207e-70	2.4322e-68	neuronal tyrosine phosphorylated phosphoinositide-3-kinase adaptor 1
79736	TEFM	1.9984	-1.8505	0.14791	3.0572	1.1866e-69	1.2346e-67	"transcription elongation factor, mitochondrial"
8831	SYNGAP1	-2.8976	2.8964	-0.0011989	4.4407	1.8563e-69	1.9175e-67	synaptic Ras GTPase activating protein 1
80139	ZNF703	-3.1587	2.7896	-0.36902	5.9665	1.8978e-69	1.9464e-67	zinc finger protein 703
85456	TNKS1BP1	-2.5373	2.2372	-0.30009	8.3723	1.9474e-69	1.9831e-67	tankyrase 1 binding protein 1
3611	ILK	2.0407	-3.1785	-1.1378	1.6519	4.187e-69	4.2336e-67	integrin linked kinase
9946	CRYZL1	1.8545	-1.5059	0.34861	3.8642	5.7941e-69	5.8176e-67	crystallin zeta like 1
1337	COX6A1	1.9697	-1.695	0.27469	6.9851	8.1771e-69	8.1532e-67	cytochrome c oxidase subunit 6A1
23399	CTDNEP1	-2.1622	1.9372	-0.22496	6.3018	1.648e-68	1.6319e-66	CTD nuclear envelope phosphatase 1
2907	GRINA	-2.6784	2.5334	-0.14508	6.055	1.7072e-68	1.6789e-66	glutamate ionotropic receptor NMDA type subunit associated protein 1
22904	SBNO2	-2.7093	2.3087	-0.40054	5.7092	3.1959e-68	3.1215e-66	strawberry notch homolog 2
11235	PDCD10	1.7586	-1.4814	0.27723	4.9011	3.5491e-68	3.4431e-66	programmed cell death 10
128866	CHMP4B	-2.8159	2.7262	-0.089631	8.3432	8.0608e-68	7.7676e-66	charged multivesicular body protein 4B
2857	GPR34	5.0598	-4.3526	0.70726	-0.18687	8.6478e-68	8.2777e-66	G protein-coupled receptor 34
55553	SOX6	2.5562	-2.5576	-0.0014818	2.206	2.109e-67	2.0053e-65	SRY-box transcription factor 6
6880	TAF9	1.592	-1.4741	0.11786	5.3574	2.1265e-67	2.0087e-65	TATA-box binding protein associated factor 9
10542	LAMTOR5	1.7919	-1.4864	0.30549	5.8477	9.2424e-67	8.6734e-65	"late endosomal/lysosomal adaptor, MAPK and MTOR activator 5"
57473	ZNF512B	-2.2764	1.9126	-0.36383	5.4199	1.0682e-66	9.9588e-65	zinc finger protein 512B
5914	RARA	-2.2779	2.018	-0.25991	4.4954	1.6852e-66	1.561e-64	retinoic acid receptor alpha
2077	ERF	-3.9089	3.7846	-0.12428	5.33	1.7213e-66	1.5843e-64	ETS2 repressor factor
100874051	LZTS1-AS1	5.0413	-5.8412	-0.7999	-0.73243	1.9236e-66	1.7592e-64	LZTS1 antisense RNA 1
28977	MRPL42	1.6485	-1.3138	0.33467	5.257	2.6519e-66	2.4098e-64	mitochondrial ribosomal protein L42
257218	SHPRH	3.6724	-3.1438	0.52865	3.3021	2.8413e-66	2.5657e-64	SNF2 histone linker PHD RING helicase
26000	TBC1D10B	-1.9584	1.785	-0.17332	6.1083	1.0711e-65	9.6114e-64	TBC1 domain family member 10B
57026	PDXP	3.3729	-4.5741	-1.2011	0.22237	1.2515e-65	1.1161e-63	pyridoxal phosphatase
54806	AHI1	2.1442	-1.8052	0.33902	3.9921	1.9358e-65	1.7157e-63	Abelson helper integration site 1
10930	APOBEC2	4.5572	-4.9237	-0.36646	-0.82873	4.4627e-65	3.931e-63	apolipoprotein B mRNA editing enzyme catalytic subunit 2
23513	SCRIB	-2.7352	2.271	-0.46424	7.7766	5.2504e-65	4.5967e-63	scribble planar cell polarity protein
64207	IRF2BPL	-2.1857	1.9591	-0.22663	5.4207	2.6079e-64	2.2694e-62	interferon regulatory factor 2 binding protein like
7336	UBE2V2	1.7544	-1.3357	0.41865	5.8588	3.588e-64	3.1034e-62	ubiquitin conjugating enzyme E2 V2
11129	CLASRP	-2.1332	2.014	-0.11924	6.3303	4.6192e-64	3.9714e-62	CLK4 associating serine/arginine rich protein
10286	BCAS2	1.5815	-1.4306	0.15088	5.2987	5.2518e-64	4.4884e-62	BCAS2 pre-mRNA processing factor
55262	MAP11	-2.6283	2.473	-0.15529	5.2003	5.6635e-64	4.8117e-62	microtubule associated protein 11
5926	ARID4A	2.5155	-2.1188	0.39674	4.0908	7.1956e-64	6.0773e-62	AT-rich interaction domain 4A
57190	SELENON	-2.3763	2.1926	-0.18377	5.2555	8.7655e-64	7.3599e-62	selenoprotein N
23038	WDTC1	-2.6962	2.6228	-0.073359	6.876	1.0018e-63	8.3628e-62	WD and tetratricopeptide repeats 1
80700	UBXN6	-2.6164	2.3552	-0.26113	7.1352	1.2353e-63	1.0252e-61	UBX domain protein 6
727800	RNF208	-3.3776	2.9121	-0.46551	3.152	1.5112e-63	1.247e-61	ring finger protein 208
23309	SIN3B	-2.0102	1.7551	-0.25515	5.6038	2.2244e-63	1.825e-61	SIN3 transcription regulator family member B
9828	ARHGEF17	-2.3251	2.0878	-0.23736	5.6746	2.7622e-63	2.2534e-61	Rho guanine nucleotide exchange factor 17
9739	SETD1A	-2.5779	2.3465	-0.23141	4.8025	5.1312e-63	4.1624e-61	"SET domain containing 1A, histone lysine methyltransferase"
113402	SFT2D1	1.5978	-1.3769	0.22091	4.7071	6.1048e-63	4.9243e-61	SFT2 domain containing 1
7485	GET1	2.081	-1.8936	0.18736	3.1442	6.4425e-63	5.1677e-61	guided entry of tail-anchored proteins factor 1
10124	ARL4A	2.2047	-1.8595	0.34526	6.3203	7.7295e-63	6.1656e-61	ADP ribosylation factor like GTPase 4A
286183	NKAIN3	3.5377	-3.698	-0.16026	0.78864	1.0069e-62	7.9875e-61	sodium/potassium transporting ATPase interacting 3
55632	G2E3	2.4136	-1.9108	0.50278	2.8938	1.0804e-62	8.5236e-61	G2/M-phase specific E3 ubiquitin protein ligase
79144	PPDPF	-3.2338	2.7835	-0.4503	8.8376	1.3153e-62	1.032e-60	pancreatic progenitor cell differentiation and proliferation factor
55193	PBRM1	1.5177	-1.2118	0.30582	5.733	4.5312e-62	3.5358e-60	polybromo 1
54148	MRPL39	1.6241	-1.3987	0.22544	4.3855	5.2035e-62	4.0385e-60	mitochondrial ribosomal protein L39
27339	PRPF19	-2.3504	2.2752	-0.075182	6.7822	1.0942e-61	8.4462e-60	pre-mRNA processing factor 19
56257	MEPCE	-2.0691	2.0073	-0.06182	5.6102	1.8894e-61	1.4507e-59	methylphosphate capping enzyme
93081	TEX30	2.2895	-2.2123	0.077243	2.7417	2.4407e-61	1.864e-59	testis expressed 30
246721	POLR2J2	3.9895	-4.3664	-0.37686	0.027679	2.521e-61	1.9151e-59	RNA polymerase II subunit J2
23616	SH3BP1	-3.7161	3.523	-0.19309	3.8945	3.4507e-61	2.6077e-59	SH3 domain binding protein 1
10111	RAD50	2.5992	-2.5698	0.029393	1.5645	3.717e-61	2.7942e-59	RAD50 double strand break repair protein
22823	MTF2	1.8378	-1.6295	0.20835	3.8901	4.7559e-61	3.5565e-59	metal response element binding transcription factor 2
153443	SRFBP1	2.2224	-2.0371	0.18525	2.7229	6.6037e-61	4.9127e-59	serum response factor binding protein 1
90379	DCAF15	-2.5315	2.215	-0.31648	5.2081	6.9313e-61	5.1299e-59	DDB1 and CUL4 associated factor 15
10443	N4BP2L2	1.6295	-1.3234	0.30613	6.4491	7.096e-61	5.2249e-59	NEDD4 binding protein 2 like 2
90378	SAMD1	-2.1303	1.9989	-0.13145	6.0394	7.6586e-61	5.6103e-59	sterile alpha motif domain containing 1
83481	EPPK1	2.342	-2.1587	0.18323	5.4857	1.8028e-60	1.3139e-58	epiplakin 1
7917	BAG6	-2.4563	2.3025	-0.15382	7.7608	1.8953e-60	1.3744e-58	BAG cochaperone 6
54951	COMMD8	1.954	-1.7508	0.20321	3.8632	2.1364e-60	1.5415e-58	COMM domain containing 8
374291	NDUFS7	1.2523	-1.8932	-0.64089	5.5237	2.2286e-60	1.592e-58	NADH:ubiquinone oxidoreductase core subunit S7
10712	FAM189B	-2.4007	2.2442	-0.15656	4.9149	2.2276e-60	1.592e-58	family with sequence similarity 189 member B
10454	TAB1	-2.106	1.9123	-0.19362	5.2145	2.4684e-60	1.7545e-58	TGF-beta activated kinase 1 (MAP3K7) binding protein 1
284443	ZNF493	2.3718	-1.941	0.43082	3.4236	2.823e-60	1.9967e-58	zinc finger protein 493
57555	NLGN2	-4.3315	4.2759	-0.05554	5.107	4.5401e-60	3.1954e-58	neuroligin 2
10525	HYOU1	-2.0659	1.9271	-0.13877	6.4369	6.222e-60	4.3578e-58	hypoxia up-regulated 1
81857	MED25	-2.0746	1.765	-0.3096	5.2436	9.4807e-60	6.608e-58	mediator complex subunit 25
23096	IQSEC2	-2.9434	2.768	-0.17546	5.3136	1.2971e-59	8.9971e-58	IQ motif and Sec7 domain ArfGEF 2
143879	KBTBD3	2.0332	-1.6648	0.36843	2.7049	2.0996e-59	1.4494e-57	kelch repeat and BTB domain containing 3
6158	RPL28	-3.1117	3.0443	-0.067476	9.7098	2.172e-59	1.4921e-57	ribosomal protein L28
127829	ARL8A	-2.0949	2.0279	-0.067009	4.7677	2.9844e-59	2.0405e-57	ADP ribosylation factor like GTPase 8A
29796	UQCR10	1.879	-1.6662	0.21278	6.1374	4.9069e-59	3.339e-57	"ubiquinol-cytochrome c reductase, complex III subunit X"
132	ADK	1.403	-1.2591	0.14397	5.6307	5.7612e-59	3.9019e-57	adenosine kinase
161424	NOP9	-2.3002	2.2057	-0.09445	5.2776	6.2353e-59	4.2031e-57	NOP9 nucleolar protein
115703	ARHGAP33	-3.6394	3.3065	-0.33283	3.7519	7.337e-59	4.9227e-57	Rho GTPase activating protein 33
84461	NEURL4	-1.9645	1.7602	-0.2043	4.9918	7.6149e-59	5.0854e-57	neuralized E3 ubiquitin protein ligase 4
79958	DENND1C	-2.5407	2.5366	-0.0040041	4.442	1.2487e-58	8.3004e-57	DENN domain containing 1C
56987	BBX	2.419	-2.1011	0.31785	4.2313	1.3227e-58	8.7516e-57	BBX high mobility group box domain containing
84918	LRP11	2.3461	-2.3945	-0.048358	2.5176	2.1366e-58	1.4072e-56	LDL receptor related protein 11
54205	CYCS	1.4718	-1.1469	0.32486	6.2297	2.1738e-58	1.4252e-56	"cytochrome c, somatic"
4659	PPP1R12A	2.0591	-1.6781	0.38102	4.6094	3.6892e-58	2.4077e-56	protein phosphatase 1 regulatory subunit 12A
83448	PUS7L	2.2823	-1.8524	0.42992	3.2325	5.0319e-58	3.2691e-56	pseudouridine synthase 7 like
55561	CDC42BPG	-2.1535	1.964	-0.18944	7.791	5.1025e-58	3.2868e-56	CDC42 binding protein kinase gamma
387082	SUMO4	6.5198	-5.7362	0.78363	-0.98312	5.1048e-58	3.2868e-56	small ubiquitin like modifier 4
7644	ZNF91	2.2647	-1.8866	0.37812	4.1082	7.0262e-58	4.5037e-56	zinc finger protein 91
51742	ARID4B	2.1784	-1.9108	0.26759	4.6845	7.8389e-58	5.0022e-56	AT-rich interaction domain 4B
50488	MINK1	-2.3488	2.1536	-0.1952	7.6262	9.0718e-58	5.7634e-56	misshapen like kinase 1
51575	ESF1	1.9475	-1.7265	0.22099	3.8241	1.6537e-57	1.046e-55	ESF1 nucleolar pre-rRNA processing protein homolog
9521	EEF1E1	2.6138	-2.3635	0.25026	2.31	2.4452e-57	1.5398e-55	eukaryotic translation elongation factor 1 epsilon 1
124402	UBALD1	-2.2275	1.9208	-0.30666	5.072	2.7934e-57	1.7515e-55	UBA like domain containing 1
100996939	PYURF	1.5126	-1.3041	0.20848	6.1275	3.5154e-57	2.1945e-55	PIGY upstream reading frame
9794	MAML1	-1.6975	1.6077	-0.089739	5.3861	4.2795e-57	2.66e-55	mastermind like transcriptional coactivator 1
5554	PRH1	4.1213	-3.6435	0.47775	0.41619	5.6081e-57	3.4707e-55	proline rich protein HaeIII subfamily 1
55599	RNPC3	2.4622	-2.1904	0.2718	3.5789	6.311e-57	3.889e-55	"RNA binding region (RNP1, RRM) containing 3"
256364	EML3	-1.9541	1.5961	-0.35808	6.1861	8.8234e-57	5.4139e-55	EMAP like 3
85025	TMEM60	1.7507	-1.4208	0.32998	3.4969	9.1554e-57	5.5938e-55	transmembrane protein 60
91978	TPGS1	1.8472	-2.6432	-0.79599	3.4335	1.1487e-56	6.9883e-55	tubulin polyglutamylase complex subunit 1
27068	PPA2	1.6225	-1.3497	0.27281	6.0811	1.2157e-56	7.3648e-55	inorganic pyrophosphatase 2
5818	NECTIN1	-2.6391	2.4979	-0.14116	9.6261	1.7513e-56	1.0565e-54	nectin cell adhesion molecule 1
5195	PEX14	-2.0267	1.8399	-0.18685	4.787	2.871e-56	1.7248e-54	peroxisomal biogenesis factor 14
57187	THOC2	1.5734	-1.3047	0.26865	5.6307	2.8841e-56	1.7254e-54	THO complex 2
343099	CCDC18	2.2526	-2.4437	-0.19107	1.628	2.9571e-56	1.7617e-54	coiled-coil domain containing 18
79869	CPSF7	-2.2311	2.3054	0.074318	6.4231	4.2874e-56	2.5438e-54	cleavage and polyadenylation specific factor 7
8427	ZNF282	-1.9293	1.688	-0.24133	5.4031	4.5493e-56	2.688e-54	zinc finger protein 282
51699	VPS29	1.5162	-1.4333	0.082916	6.1428	4.7882e-56	2.8176e-54	VPS29 retromer complex component
830	CAPZA2	2.0984	-1.9152	0.18329	5.426	7.961e-56	4.6655e-54	capping actin protein of muscle Z-line subunit alpha 2
26093	CCDC9	-2.2561	1.89	-0.36613	5.5003	8.2544e-56	4.8177e-54	coiled-coil domain containing 9
29801	ZDHHC8	-2.2268	1.8179	-0.40888	5.2172	1.0241e-55	5.953e-54	zinc finger DHHC-type palmitoyltransferase 8
6635	SNRPE	1.9988	-1.7328	0.26604	5.3092	1.0958e-55	6.3442e-54	small nuclear ribonucleoprotein polypeptide E
4059	BCAM	-3.4973	3.326	-0.17131	6.8737	1.3878e-55	8.0027e-54	basal cell adhesion molecule (Lutheran blood group)
56949	XAB2	-2.1883	1.8951	-0.29318	5.5427	1.5598e-55	8.9582e-54	XPA binding protein 2
109729173	TFAP2A-AS2	2.5723	-2.332	0.24035	1.5211	1.8713e-55	1.0705e-53	TFAP2A antisense RNA 2
23135	KDM6B	-2.2794	2.0358	-0.24361	6.2277	2.3531e-55	1.3407e-53	lysine demethylase 6B
10179	RBM7	1.886	-1.7395	0.14652	3.1844	2.6358e-55	1.4958e-53	RNA binding motif protein 7
64925	CCDC71	-2.0509	2.0797	0.0288	4.1033	2.7664e-55	1.5638e-53	coiled-coil domain containing 71
57636	ARHGAP23	-2.3028	2.1292	-0.17359	7.1202	4.0237e-55	2.2656e-53	Rho GTPase activating protein 23
257415	FAM133B	1.8462	-1.5791	0.26711	3.4106	4.8507e-55	2.7205e-53	family with sequence similarity 133 member B
7253	TSHR	4.2655	-3.9041	0.36141	0.5979	6.0765e-55	3.3948e-53	thyroid stimulating hormone receptor
89978	DPH6	1.9457	-1.8846	0.061028	2.7291	7.2912e-55	4.0576e-53	diphthamine biosynthesis 6
57666	FBRSL1	-2.6729	2.3274	-0.34542	5.8742	9.1361e-55	5.0647e-53	fibrosin like 1
404217	CTXN1	-3.3016	2.5883	-0.71332	4.3929	1.3791e-54	7.616e-53	cortexin 1
546	ATRX	2.3977	-2.1612	0.23649	5.3379	1.6269e-54	8.9498e-53	ATRX chromatin remodeler
759	CA1	5.1911	-5.6696	-0.47844	-1.117	2.116e-54	1.1596e-52	carbonic anhydrase 1
9403	SELENOF	1.5195	-1.2292	0.29026	6.1625	2.3177e-54	1.2653e-52	selenoprotein F
9205	ZMYM5	2.0241	-1.7609	0.26317	2.9691	2.5535e-54	1.3887e-52	zinc finger MYM-type containing 5
28998	MRPL13	1.8507	-1.5104	0.34035	5.4546	2.6049e-54	1.4114e-52	mitochondrial ribosomal protein L13
27043	PELP1	-1.9804	1.9817	0.0013801	5.7276	2.903e-54	1.567e-52	"proline, glutamate and leucine rich protein 1"
56986	DTWD1	1.9938	-1.545	0.4488	3.1217	2.9987e-54	1.6125e-52	DTW domain containing 1
6712	SPTBN2	-2.3183	1.9878	-0.33058	7.5896	4.4469e-54	2.3824e-52	"spectrin beta, non-erythrocytic 2"
10174	SORBS3	-2.1821	1.91	-0.27213	6.9079	5.0901e-54	2.7169e-52	sorbin and SH3 domain containing 3
4294	MAP3K10	-2.9562	2.5505	-0.4057	4.0255	5.7831e-54	3.0753e-52	mitogen-activated protein kinase kinase kinase 10
26528	DAZAP1	-2.3125	2.1839	-0.12854	7.2623	7.2837e-54	3.859e-52	DAZ associated protein 1
26045	LRRTM2	4.5657	-4.9354	-0.36971	0.039294	8.1781e-54	4.317e-52	leucine rich repeat transmembrane neuronal 2
81628	TSC22D4	-2.4727	2.0812	-0.39148	6.3159	8.408e-54	4.422e-52	TSC22 domain family member 4
284930	LOC284930	3.1883	-2.9146	0.27364	1.3469	8.909e-54	4.6684e-52	uncharacterized LOC284930
51529	ANAPC11	1.4215	-1.6207	-0.19921	6.0874	1.3354e-53	6.9722e-52	anaphase promoting complex subunit 11
203260	CCDC107	1.9938	-2.6027	-0.6089	1.9171	1.3496e-53	7.0208e-52	coiled-coil domain containing 107
5000	ORC4	1.4722	-1.1045	0.36766	4.3689	1.5055e-53	7.8038e-52	origin recognition complex subunit 4
54931	TRMT10C	1.7525	-1.3348	0.41772	4.2659	3.2986e-53	1.7036e-51	"tRNA methyltransferase 10C, mitochondrial RNase P subunit"
4539	MT-ND4L	-3.1711	3.0118	-0.15926	9.6172	3.3531e-53	1.7256e-51	mitochondrially encoded NADH 4L dehydrogenase
55297	CCDC91	1.5693	-1.481	0.088326	4.3729	3.9189e-53	2.0095e-51	coiled-coil domain containing 91
340385	ZNF517	-2.1555	2.0088	-0.14675	3.7237	5.2727e-53	2.6942e-51	zinc finger protein 517
2194	FASN	-3.0878	2.7078	-0.38	7.7363	5.8699e-53	2.9886e-51	fatty acid synthase
10273	STUB1	1.1767	-1.681	-0.50439	5.7895	6.4649e-53	3.28e-51	STIP1 homology and U-box containing protein 1
10120	ACTR1B	-1.9874	1.9608	-0.026582	6.091	8.0419e-53	4.0657e-51	actin related protein 1B
147808	ZNF784	-2.3808	2.4581	0.077307	3.3946	8.8628e-53	4.465e-51	zinc finger protein 784
283991	UBALD2	-2.6443	2.7643	0.12002	6.0038	2.0342e-52	1.0212e-50	UBA like domain containing 2
25842	ASF1A	1.6009	-1.393	0.20796	4.0916	2.0457e-52	1.0234e-50	anti-silencing function 1A histone chaperone
55802	DCP1A	1.5329	-1.3219	0.21095	4.1978	2.0691e-52	1.0315e-50	decapping mRNA 1A
8398	PLA2G6	-1.9116	1.6533	-0.25831	4.7113	2.4289e-52	1.2067e-50	phospholipase A2 group VI
148189	LINC00662	1.7491	-1.4201	0.32904	3.4146	2.6751e-52	1.3244e-50	long intergenic non-protein coding RNA 662
10278	EFS	-2.0221	1.8076	-0.21457	7.1793	2.8785e-52	1.4202e-50	embryonal Fyn-associated substrate
154791	FMC1	2.3749	-2.2792	0.095704	1.4869	3.9032e-52	1.9193e-50	formation of mitochondrial complex V assembly factor 1 homolog
29093	MRPL22	1.694	-1.5124	0.18165	4.9245	4.6269e-52	2.2674e-50	mitochondrial ribosomal protein L22
84146	ZNF644	2.4584	-2.2445	0.21398	4.2414	4.9692e-52	2.4268e-50	zinc finger protein 644
29922	NME7	1.8931	-1.704	0.18915	3.0771	8.9382e-52	4.3503e-50	NME/NM23 family member 7
57216	VANGL2	-2.0221	2.1334	0.11128	7.4008	1.0733e-51	5.2063e-50	VANGL planar cell polarity protein 2
3921	RPSA	-2.5683	2.6591	0.090781	9.8039	1.3687e-51	6.6166e-50	ribosomal protein SA
84231	TRAF7	-1.9765	1.6302	-0.34627	6.4527	1.7032e-51	8.2064e-50	TNF receptor associated factor 7
53836	GPR87	1.6804	-1.6824	-0.0019757	4.6646	2.4274e-51	1.1656e-49	G protein-coupled receptor 87
164091	PAQR7	-2.845	2.8561	0.011103	6.57	4.2785e-51	2.0477e-49	progestin and adipoQ receptor family member 7
80264	ZNF430	2.0317	-1.7275	0.30424	3.6838	4.4768e-51	2.1355e-49	zinc finger protein 430
166	TLE5	-2.2267	2.0673	-0.15943	7.3832	6.3323e-51	3.0106e-49	"TLE family member 5, transcriptional modulator"
55048	VPS37C	-1.9243	1.6628	-0.26152	5.3753	9.5685e-51	4.5341e-49	VPS37C subunit of ESCRT-I
6990	DYNLT3	2.0796	-1.7671	0.31246	5.464	1.051e-50	4.9637e-49	dynein light chain Tctex-type 3
100507303	SNHG19	-2.9094	2.8592	-0.050235	3.8096	1.0617e-50	4.9982e-49	small nucleolar RNA host gene 19
91408	BTF3L4	1.3287	-1.0636	0.26506	5.2475	1.3247e-50	6.2155e-49	basic transcription factor 3 like 4
399909	PCNX3	-1.8191	1.551	-0.26811	6.1879	2.3731e-50	1.1099e-48	pecanex 3
84250	SLF1	2.132	-2.0495	0.082531	2.1509	3.4902e-50	1.627e-48	SMC5-SMC6 complex localization factor 1
1316	KLF6	1.4456	-1.209	0.23656	6.8897	3.7255e-50	1.7311e-48	Kruppel like factor 6
3251	HPRT1	1.7486	-1.582	0.16653	3.8443	4.5941e-50	2.1278e-48	hypoxanthine phosphoribosyltransferase 1
23164	MPRIP	-1.8453	1.7182	-0.12717	7.1895	5.9291e-50	2.7373e-48	myosin phosphatase Rho interacting protein
353088	ZNF429	2.0296	-1.7125	0.31713	2.9204	8.7131e-50	4.0097e-48	zinc finger protein 429
51095	TRNT1	1.5948	-1.5561	0.038666	3.7299	9.5959e-50	4.4019e-48	tRNA nucleotidyl transferase 1
7707	ZNF148	1.8566	-1.5262	0.3304	4.0383	1.3199e-49	6.0354e-48	zinc finger protein 148
51564	HDAC7	-1.7406	1.5954	-0.14517	5.9825	1.4889e-49	6.7864e-48	histone deacetylase 7
254102	EHBP1L1	-2.1003	1.8483	-0.25198	6.1425	1.6024e-49	7.2809e-48	EH domain binding protein 1 like 1
79414	LRFN3	-2.6471	2.1933	-0.45385	3.3042	1.8724e-49	8.4809e-48	leucine rich repeat and fibronectin type III domain containing 3
51124	IER3IP1	2.2919	-1.8721	0.41973	3.8228	1.9158e-49	8.65e-48	immediate early response 3 interacting protein 1
9726	ZNF646	-2.209	1.8447	-0.36432	5.3991	3.1587e-49	1.4217e-47	zinc finger protein 646
25792	CIZ1	-1.8489	1.7609	-0.088031	6.6972	3.7951e-49	1.7028e-47	CDKN1A interacting zinc finger protein 1
548644	POLR2J3	2.6949	-3.0125	-0.31758	2.323	5.2011e-49	2.3264e-47	RNA polymerase II subunit J3
22809	ATF5	-2.508	2.3503	-0.15776	3.848	5.3081e-49	2.3669e-47	activating transcription factor 5
4509	MT-ATP8	-2.5664	2.7065	0.14006	9.0169	5.8536e-49	2.602e-47	mitochondrially encoded ATP synthase 8
200014	CC2D1B	-1.6989	1.5778	-0.12119	5.7401	5.9493e-49	2.6364e-47	coiled-coil and C2 domain containing 1B
83460	EMC6	1.6403	-2.137	-0.49676	2.2011	6.5637e-49	2.8997e-47	ER membrane protein complex subunit 6
79845	RNF122	-3.7493	3.7431	-0.0061931	3.8779	7.4733e-49	3.2915e-47	ring finger protein 122
7105	TSPAN6	1.498	-1.4328	0.065147	5.2233	8.0974e-49	3.5554e-47	tetraspanin 6
5557	PRIM1	2.4466	-2.3444	0.10224	1.5433	8.8056e-49	3.8546e-47	DNA primase subunit 1
1760	DMPK	-1.9279	1.5204	-0.40751	5.4781	1.013e-48	4.413e-47	DM1 protein kinase
27141	CIDEB	4.0386	-5.006	-0.96737	-0.44666	1.0143e-48	4.413e-47	cell death inducing DFFA like effector b
51593	SRRT	-1.9261	1.8568	-0.069242	7.1338	1.0837e-48	4.701e-47	"serrate, RNA effector molecule"
60592	SCOC	1.6931	-1.4117	0.28147	4.8008	1.094e-48	4.7313e-47	short coiled-coil protein
10935	PRDX3	1.7146	-1.5594	0.15526	4.6443	1.5505e-48	6.6851e-47	peroxiredoxin 3
23373	CRTC1	-2.3373	1.8096	-0.52772	4.3794	1.6059e-48	6.9036e-47	CREB regulated transcription coactivator 1
3827	KNG1	6.2109	-5.766	0.44484	-0.8427	1.6708e-48	7.1611e-47	kininogen 1
64421	DCLRE1C	1.4585	-1.3584	0.1001	4.2678	2.0215e-48	8.6383e-47	DNA cross-link repair 1C
55863	TMEM126B	1.6048	-1.2682	0.33658	4.4503	2.1232e-48	9.046e-47	transmembrane protein 126B
55558	PLXNA3	-1.7882	1.6069	-0.18126	6.6451	3.031e-48	1.2875e-46	plexin A3
261726	TIPRL	1.3952	-1.2411	0.15405	4.5834	3.1432e-48	1.3313e-46	TOR signaling pathway regulator
83860	TAF3	1.374	-1.4582	-0.084277	3.4103	3.3422e-48	1.4114e-46	TATA-box binding protein associated factor 3
440138	ALG11	1.9927	-1.9961	-0.003425	2.1074	3.4398e-48	1.4483e-46	"ALG11 alpha-1,2-mannosyltransferase"
144097	SPINDOC	-2.7853	2.654	-0.13134	3.1925	3.7363e-48	1.5686e-46	spindlin interactor and repressor of chromatin binding
100750225	PCAT1	2.8781	-2.7618	0.11629	0.8909	3.8541e-48	1.6133e-46	prostate cancer associated transcript 1
100131814	LINC00271	3.2473	-2.6676	0.57964	0.43678	5.1272e-48	2.14e-46	long intergenic non-protein coding RNA 271
1124	CHN2	2.5227	-2.9618	-0.43904	1.2216	6.2754e-48	2.6117e-46	chimerin 2
51002	TPRKB	1.6584	-1.3314	0.32698	4.0448	6.9582e-48	2.8875e-46	TP53RK binding protein
26275	HIBCH	1.5531	-1.3109	0.24217	4.5084	7.8163e-48	3.2342e-46	3-hydroxyisobutyryl-CoA hydrolase
140710	SOGA1	-1.856	1.7029	-0.15304	5.5983	8.3155e-48	3.4308e-46	"suppressor of glucose, autophagy associated 1"
29880	ALG5	1.4054	-1.3548	0.050569	4.2469	8.3716e-48	3.4441e-46	ALG5 dolichyl-phosphate beta-glucosyltransferase
5595	MAPK3	-2.3715	2.2486	-0.1229	6.9015	1.1263e-47	4.6204e-46	mitogen-activated protein kinase 3
3916	LAMP1	-2.3673	2.326	-0.041239	8.6855	1.2854e-47	5.258e-46	lysosomal associated membrane protein 1
8883	NAE1	1.4429	-1.2653	0.1776	5.3136	1.5183e-47	6.1933e-46	NEDD8 activating enzyme E1 subunit 1
9978	RBX1	1.6183	-1.2715	0.34677	6.6797	1.5997e-47	6.5068e-46	ring-box 1
27197	GPR82	5.8423	-6.05	-0.20764	-1.0614	1.8538e-47	7.5189e-46	G protein-coupled receptor 82
55296	TBC1D19	1.7667	-1.5929	0.17383	2.1502	2.0476e-47	8.2817e-46	TBC1 domain family member 19
9360	PPIG	1.4366	-1.0928	0.34375	5.8292	2.5699e-47	1.0365e-45	peptidylprolyl isomerase G
6728	SRP19	1.5722	-1.4797	0.092589	4.1308	3.3289e-47	1.3388e-45	signal recognition particle 19
29929	ALG6	1.8731	-1.5245	0.34857	3.2926	3.6951e-47	1.482e-45	"ALG6 alpha-1,3-glucosyltransferase"
25898	RCHY1	2.106	-1.9274	0.17865	4.1527	4.5265e-47	1.8103e-45	ring finger and CHY zinc finger domain containing 1
6392	SDHD	1.8052	-1.3457	0.45948	5.1149	4.7655e-47	1.9006e-45	succinate dehydrogenase complex subunit D
10899	JTB	1.6755	-1.5156	0.15995	4.9596	5.4465e-47	2.1662e-45	jumping translocation breakpoint
6234	RPS28	-2.8982	2.79	-0.10821	8.9504	6.0458e-47	2.3979e-45	ribosomal protein S28
23642	SNHG1	-1.5719	1.7489	0.17693	5.6614	7.598e-47	3.0053e-45	small nucleolar RNA host gene 1
79871	RPAP2	1.3161	-1.2645	0.051621	4.8036	9.0823e-47	3.5825e-45	RNA polymerase II associated protein 2
55660	PRPF40A	1.5589	-1.3133	0.24566	6.2544	1.6473e-46	6.4799e-45	pre-mRNA processing factor 40 homolog A
124930	ANKRD13B	-2.4496	2.3007	-0.14882	3.6801	2.0174e-46	7.9142e-45	ankyrin repeat domain 13B
151648	SGO1	2.9172	-2.8787	0.038492	0.76854	2.2206e-46	8.6877e-45	shugoshin 1
196294	IMMP1L	1.7885	-1.5131	0.27536	3.382	2.3228e-46	9.0626e-45	inner mitochondrial membrane peptidase subunit 1
51528	JKAMP	1.5478	-1.3889	0.15889	4.5523	3.3171e-46	1.2907e-44	JNK1/MAPK8 associated membrane protein
1742	DLG4	-3.0014	2.7966	-0.20483	2.6904	4.6469e-46	1.8032e-44	discs large MAGUK scaffold protein 4
57715	SEMA4G	-2.2357	2.1342	-0.10146	4.7729	5.0588e-46	1.9578e-44	semaphorin 4G
23412	COMMD3	1.9098	-1.2806	0.6292	4.5321	5.6952e-46	2.1982e-44	COMM domain containing 3
9648	GCC2	2.0387	-1.8191	0.21967	4.3255	5.7751e-46	2.223e-44	GRIP and coiled-coil domain containing 2
374395	TMEM179B	1.3301	-1.4538	-0.12367	5.0348	6.0593e-46	2.3262e-44	transmembrane protein 179B
10434	LYPLA1	1.8444	-1.662	0.18238	5.4235	7.6445e-46	2.9269e-44	lysophospholipase 1
4793	NFKBIB	-1.6869	1.5956	-0.09131	4.9542	9.5538e-46	3.6482e-44	NFKB inhibitor beta
54629	MINDY2	2.1721	-1.7664	0.40573	3.8374	1.0206e-45	3.8868e-44	MINDY lysine 48 deubiquitinase 2
81	ACTN4	-2.19	1.984	-0.20602	9.4013	1.2178e-45	4.6258e-44	actinin alpha 4
84973	SNHG7	-1.8402	1.6919	-0.14831	6.0938	1.2255e-45	4.6428e-44	small nucleolar RNA host gene 7
63931	MRPS14	1.3845	-1.1734	0.21105	4.798	1.6394e-45	6.1942e-44	mitochondrial ribosomal protein S14
27245	AHDC1	-2.6365	2.364	-0.27251	6.0731	1.8411e-45	6.9382e-44	AT-hook DNA binding motif containing 1
79729	SH3D21	-2.3254	2.144	-0.18147	7.5307	1.8767e-45	7.054e-44	SH3 domain containing 21
2021	ENDOG	1.7402	-2.2322	-0.49197	3.3691	2.3921e-45	8.9677e-44	endonuclease G
8189	SYMPK	-1.7401	1.4369	-0.30314	6.3832	2.6541e-45	9.924e-44	symplekin
116254	GINM1	1.342	-1.2369	0.10513	4.9401	2.8225e-45	1.0526e-43	glycoprotein integral membrane 1
339344	MYPOP	-2.9873	3.031	0.043704	2.6075	3.2728e-45	1.2174e-43	"Myb related transcription factor, partner of profilin"
9640	ZNF592	-1.7827	1.7056	-0.077144	5.4709	3.6118e-45	1.34e-43	zinc finger protein 592
1345	COX6C	1.5681	-1.561	0.0070256	7.35	3.6569e-45	1.353e-43	cytochrome c oxidase subunit 6C
89887	ZNF628	-2.6526	2.1755	-0.47713	2.7851	3.6658e-45	1.353e-43	zinc finger protein 628
84186	ZCCHC7	1.2886	-1.0389	0.2497	3.7925	4.0421e-45	1.4881e-43	zinc finger CCHC-type containing 7
8554	PIAS1	1.4292	-1.3482	0.080937	4.8361	4.3724e-45	1.6056e-43	protein inhibitor of activated STAT 1
92342	METTL18	1.842	-1.7142	0.12782	3.0994	6.9143e-45	2.5325e-43	methyltransferase like 18
60492	CCDC90B	1.5453	-1.3798	0.16546	5.1393	1.0357e-44	3.7838e-43	coiled-coil domain containing 90B
160	AP2A1	-1.7855	1.5193	-0.26625	6.4443	1.2531e-44	4.5665e-43	adaptor related protein complex 2 subunit alpha 1
23067	SETD1B	-1.8958	1.7904	-0.10534	5.4183	1.3553e-44	4.9247e-43	"SET domain containing 1B, histone lysine methyltransferase"
493911	PHOSPHO2	2.9846	-2.5944	0.39018	0.99526	1.3582e-44	4.9247e-43	"phosphatase, orphan 2"
25847	ANAPC13	1.5346	-1.2352	0.29939	5.4711	1.3932e-44	5.0388e-43	anaphase promoting complex subunit 13
28972	SPCS1	1.3137	-1.2135	0.10016	6.2216	1.4338e-44	5.1678e-43	signal peptidase complex subunit 1
580	BARD1	2.2919	-1.9	0.39187	2.5346	1.4361e-44	5.1678e-43	BRCA1 associated RING domain 1
29083	GTPBP8	1.583	-1.4892	0.093763	2.6381	2.1586e-44	7.7484e-43	GTP binding protein 8 (putative)
654364	NME1-NME2	3.8587	-6.7415	-2.8828	-0.62205	2.5898e-44	9.273e-43	NME1-NME2 readthrough
57661	PHRF1	-1.6882	1.3402	-0.34798	6.3194	2.8039e-44	1.0014e-42	PHD and ring finger domains 1
6167	RPL37	-2.3988	2.7206	0.32179	10.031	2.8153e-44	1.003e-42	ribosomal protein L37
554210	MIR429	-3.7122	3.1492	-0.56306	1.4259	3.2762e-44	1.1643e-42	microRNA 429
396	ARHGDIA	-1.8812	1.4781	-0.4031	7.2545	3.4576e-44	1.2258e-42	Rho GDP dissociation inhibitor alpha
101410538	MMP24OS	-2.3957	2.2223	-0.17339	5.5782	3.5771e-44	1.265e-42	MMP24 opposite strand
115399	LRRC56	-2.8302	2.3969	-0.4333	3.1929	3.6644e-44	1.2927e-42	leucine rich repeat containing 56
9679	FAM53B	-2.1584	2.0595	-0.098864	5.5196	4.6134e-44	1.6235e-42	family with sequence similarity 53 member B
8242	KDM5C	-2.0008	1.8419	-0.15895	7.6256	4.7783e-44	1.6774e-42	lysine demethylase 5C
374887	YJEFN3	-2.1926	2.088	-0.10461	3.6854	5.4827e-44	1.92e-42	YjeF N-terminal domain containing 3
4704	NDUFA9	1.3142	-1.2656	0.048683	4.4005	5.7013e-44	1.9917e-42	NADH:ubiquinone oxidoreductase subunit A9
9203	ZMYM3	-1.7883	1.7647	-0.023686	4.7752	5.7302e-44	1.9969e-42	zinc finger MYM-type containing 3
7023	TFAP4	-2.7255	2.5458	-0.17975	3.1445	5.8876e-44	2.0468e-42	transcription factor AP-4
285	ANGPT2	3.9904	-3.5147	0.47571	-0.32465	7.3113e-44	2.5356e-42	angiopoietin 2
140775	SMCR8	-2.1088	2.0505	-0.058323	5.195	7.8113e-44	2.7025e-42	SMCR8-C9orf72 complex subunit
783	CACNB2	2.5014	-2.399	0.10236	1.1295	8.2804e-44	2.8579e-42	calcium voltage-gated channel auxiliary subunit beta 2
221527	ZBTB12	-4.4806	4.3053	-0.17529	1.4158	1.1626e-43	4.003e-42	zinc finger and BTB domain containing 12
23527	ACAP2	1.9329	-1.4753	0.4576	4.6293	1.1937e-43	4.1001e-42	"ArfGAP with coiled-coil, ankyrin repeat and PH domains 2"
51773	RSF1	1.453	-1.2421	0.21088	4.6078	1.2609e-43	4.3209e-42	remodeling and spacing factor 1
4189	DNAJB9	1.7856	-1.5307	0.25488	3.6421	1.2731e-43	4.3521e-42	DnaJ heat shock protein family (Hsp40) member B9
57649	PHF12	-1.9191	2.003	0.083901	4.5209	1.4091e-43	4.8056e-42	PHD finger protein 12
90427	BMF	-1.9217	1.8953	-0.026429	3.9718	1.4248e-43	4.8479e-42	Bcl2 modifying factor
2187	FANCB	2.9322	-2.976	-0.043763	0.025858	1.4321e-43	4.861e-42	FA complementation group B
51534	VTA1	1.3207	-1.1673	0.15333	5.5676	1.7776e-43	6.0196e-42	vesicle trafficking 1
375611	SLC26A5	3.1695	-3.08	0.089463	1.2827	2.0628e-43	6.9687e-42	solute carrier family 26 member 5
5684	PSMA3	1.5669	-1.3298	0.2371	6.4478	5.1678e-43	1.7418e-41	proteasome 20S subunit alpha 3
6135	RPL11	-2.5303	2.7268	0.19653	10.321	5.2134e-43	1.753e-41	ribosomal protein L11
11342	RNF13	1.6412	-1.4859	0.15531	5.3101	5.3285e-43	1.7875e-41	ring finger protein 13
9857	CEP350	1.7915	-1.5927	0.19874	5.3041	5.776e-43	1.9332e-41	centrosomal protein 350
8396	PIP4K2B	-1.8221	1.785	-0.037079	5.9639	6.0558e-43	2.0221e-41	phosphatidylinositol-5-phosphate 4-kinase type 2 beta
30000	TNPO2	-1.6482	1.6694	0.021239	6.9502	6.246e-43	2.0808e-41	transportin 2
9443	MED7	1.4614	-1.3005	0.16092	3.2584	6.8132e-43	2.2645e-41	mediator complex subunit 7
11146	GLMN	1.8927	-1.5761	0.31654	3.8116	7.2662e-43	2.4094e-41	"glomulin, FKBP associated protein"
55904	KMT2E	1.6752	-1.6601	0.015017	5.9062	7.6568e-43	2.5331e-41	lysine methyltransferase 2E
6602	SMARCD1	-2.2369	2.2228	-0.014037	5.6508	7.8565e-43	2.5932e-41	"SWI/SNF related, matrix associated, actin dependent regulator of chromatin, subfamily d, member 1"
8813	DPM1	1.3286	-1.142	0.18659	5.1524	8.5921e-43	2.8295e-41	"dolichyl-phosphate mannosyltransferase subunit 1, catalytic"
653319	KIAA0895L	-1.7384	1.6831	-0.055309	5.5505	8.6364e-43	2.8376e-41	KIAA0895 like
1938	EEF2	-2.6582	2.2747	-0.38352	11.077	9.21e-43	3.0191e-41	eukaryotic translation elongation factor 2
400986	ANKRD36C	4.0467	-3.584	0.46275	2.8778	1.0471e-42	3.4247e-41	ankyrin repeat domain 36C
116113	FOXP4	-2.6982	2.5458	-0.15247	5.3855	1.6824e-42	5.4899e-41	forkhead box P4
29097	CNIH4	1.4602	-1.1371	0.32308	5.6554	1.765e-42	5.7466e-41	cornichon family AMPA receptor auxiliary protein 4
8682	PEA15	-1.694	1.9168	0.22282	7.1321	1.8295e-42	5.9429e-41	proliferation and apoptosis adaptor protein 15
122961	ISCA2	1.6289	-1.543	0.08584	3.856	1.8336e-42	5.943e-41	iron-sulfur cluster assembly 2
7077	TIMP2	-2.3933	2.5285	0.13522	5.9785	1.9224e-42	6.2167e-41	TIMP metallopeptidase inhibitor 2
1209	CLPTM1	-2.0557	1.7096	-0.34614	6.8442	2.4971e-42	8.0569e-41	CLPTM1 regulator of GABA type A receptor forward trafficking
64431	ACTR6	1.7259	-1.6062	0.1197	3.9276	2.631e-42	8.4698e-41	actin related protein 6
9101	USP8	1.3587	-1.2755	0.083153	5.141	3.2172e-42	1.0334e-40	ubiquitin specific peptidase 8
10848	PPP1R13L	-1.7488	1.5284	-0.22041	8.0835	3.8471e-42	1.233e-40	protein phosphatase 1 regulatory subunit 13 like
131118	DNAJC19	1.3751	-1.0548	0.32031	4.9186	4.0436e-42	1.2931e-40	DnaJ heat shock protein family (Hsp40) member C19
55762	ZNF701	1.4722	-1.5318	-0.059547	2.9186	4.5628e-42	1.4558e-40	zinc finger protein 701
1944	EFNA3	-1.7156	1.8461	0.13051	6.4248	4.9821e-42	1.5861e-40	ephrin A3
4779	NFE2L1	-2.125	2.0636	-0.061398	8.1527	5.3739e-42	1.707e-40	"nuclear factor, erythroid 2 like 1"
84681	HINT2	1.7668	-2.3588	-0.59199	1.5457	6.2289e-42	1.9743e-40	histidine triad nucleotide binding protein 2
122769	LRR1	1.966	-1.7169	0.24903	2.1656	8.0704e-42	2.5467e-40	leucine rich repeat protein 1
9639	ARHGEF10	3.565	-2.9287	0.6363	1.6187	8.0575e-42	2.5467e-40	Rho guanine nucleotide exchange factor 10
23370	ARHGEF18	-1.6898	1.3412	-0.34856	4.999	9.4563e-42	2.9775e-40	Rho/Rac guanine nucleotide exchange factor 18
8312	AXIN1	-1.9851	1.5829	-0.40216	5.3969	9.5538e-42	3.0016e-40	axin 1
10908	PNPLA6	-2.0054	1.6737	-0.3317	5.4886	1.0183e-41	3.1922e-40	patatin like phospholipase domain containing 6
8541	PPFIA3	-2.3141	2.0112	-0.30294	6.0275	1.0765e-41	3.3673e-40	PTPRF interacting protein alpha 3
163081	ZNF567	2.1187	-1.8055	0.31319	2.5253	1.2452e-41	3.8867e-40	zinc finger protein 567
6015	RING1	-1.8577	1.8721	0.014439	5.6946	1.262e-41	3.9307e-40	ring finger protein 1
4967	OGDH	-2.0257	1.9001	-0.12567	7.4859	1.4703e-41	4.5694e-40	oxoglutarate dehydrogenase
23125	CAMTA2	-1.5318	1.2052	-0.32668	5.7525	1.9363e-41	6.0046e-40	calmodulin binding transcription activator 2
9169	SCAF11	1.4624	-1.1297	0.33273	5.75	2.6019e-41	8.0341e-40	SR-related CTD associated factor 11
5966	REL	2.1954	-2.1098	0.085606	2.532	2.5984e-41	8.0341e-40	"REL proto-oncogene, NF-kB subunit"
23277	CLUH	-2.0516	1.788	-0.26355	6.8994	2.6668e-41	8.2166e-40	clustered mitochondria homolog
140467	ZNF358	-2.1294	1.6884	-0.44103	4.2629	3.36e-41	1.0331e-39	zinc finger protein 358
5768	QSOX1	-1.9936	1.8816	-0.11208	8.7378	4.1481e-41	1.2726e-39	quiescin sulfhydryl oxidase 1
22883	CLSTN1	-2.0631	2.0162	-0.046886	7.4395	4.3094e-41	1.3193e-39	calsyntenin 1
80758	PRR7	1.1534	-1.8832	-0.72972	4.1482	4.8048e-41	1.4678e-39	"proline rich 7, synaptic"
6668	SP2	-1.53	1.5303	0.00031453	4.5426	4.8291e-41	1.4721e-39	Sp2 transcription factor
145389	SLC38A6	2.0527	-1.7236	0.32909	1.9544	5.8295e-41	1.7733e-39	solute carrier family 38 member 6
406988	MIR205	-2.9377	3.1863	0.24858	2.7838	6.026e-41	1.8292e-39	microRNA 205
84365	NIFK	1.4099	-1.3007	0.10918	5.0349	7.4253e-41	2.2492e-39	nucleolar protein interacting with the FHA domain of MKI67
7090	TLE3	-1.7117	1.571	-0.14071	6.9419	7.8962e-41	2.3868e-39	"TLE family member 3, transcriptional corepressor"
101928359	LOC101928359	5.0183	-5.9898	-0.97155	-0.68996	8.0078e-41	2.4155e-39	uncharacterized LOC101928359
1603	DAD1	1.4258	-1.1674	0.25846	6.5967	8.3583e-41	2.5159e-39	defender against cell death 1
85414	SLC45A3	-2.7384	2.5131	-0.22528	4.1628	9.4908e-41	2.8508e-39	solute carrier family 45 member 3
63035	BCORL1	-2.0222	2.0594	0.037182	3.2937	9.7223e-41	2.9143e-39	BCL6 corepressor like 1
51548	SIRT6	-2.1639	1.9229	-0.24106	4.8783	1.0095e-40	3.0195e-39	sirtuin 6
23113	CUL9	-1.3566	1.2237	-0.1329	5.6263	1.0807e-40	3.2259e-39	cullin 9
145853	C15orf61	1.7179	-1.7377	-0.019724	2.8187	1.1019e-40	3.2824e-39	chromosome 15 open reading frame 61
10092	ARPC5	1.498	-1.3563	0.14165	6.3471	1.1217e-40	3.3346e-39	actin related protein 2/3 complex subunit 5
11103	KRR1	1.2982	-1.0882	0.21	4.53	1.1408e-40	3.3842e-39	KRR1 small subunit processome component homolog
4541	MT-ND6	-2.8042	3.2601	0.45589	9.9896	1.2059e-40	3.57e-39	mitochondrially encoded NADH dehydrogenase 6
10923	SUB1	1.4261	-1.1348	0.29135	6.9414	1.2215e-40	3.6087e-39	SUB1 regulator of transcription
4750	NEK1	1.9824	-1.6585	0.32388	3.2007	1.3532e-40	3.9896e-39	NIMA related kinase 1
10206	TRIM13	1.3328	-1.1619	0.17093	4.7939	1.3843e-40	4.0728e-39	tripartite motif containing 13
8408	ULK1	-2.1113	1.9432	-0.16806	7.4813	1.4929e-40	4.3836e-39	unc-51 like autophagy activating kinase 1
83715	ESPN	-3.3306	2.9669	-0.36365	4.8964	1.5798e-40	4.629e-39	espin
57647	DHX37	-1.7842	1.5261	-0.25804	4.2505	1.6288e-40	4.7629e-39	DEAH-box helicase 37
1445	CSK	-2.2495	2.0271	-0.22243	6.4109	2.0988e-40	6.125e-39	C-terminal Src kinase
10975	UQCR11	1.6051	-1.3707	0.23437	5.7897	2.1643e-40	6.3033e-39	"ubiquinol-cytochrome c reductase, complex III subunit XI"
1070	CETN3	1.6202	-1.2252	0.39505	4.1677	2.2835e-40	6.6371e-39	centrin 3
54587	MXRA8	-4.0314	3.7271	-0.30431	4.5074	2.6118e-40	7.5758e-39	matrix remodeling associated 8
2958	GTF2A2	1.4092	-1.0748	0.33435	5.0798	2.6461e-40	7.66e-39	general transcription factor IIA subunit 2
51371	POMP	1.8703	-1.4652	0.40511	6.9374	2.6708e-40	7.7088e-39	proteasome maturation protein
90850	ZNF598	-1.9637	1.5353	-0.4284	6.1985	2.6738e-40	7.7088e-39	zinc finger protein 598
50509	COL5A3	-3.0494	2.7586	-0.29085	6.1675	2.9364e-40	8.4491e-39	collagen type V alpha 3 chain
64963	MRPS11	1.257	-1.2215	0.035448	4.6658	3.0121e-40	8.6495e-39	mitochondrial ribosomal protein S11
29078	NDUFAF4	1.7409	-1.4713	0.26965	3.421	3.8353e-40	1.0992e-38	NADH:ubiquinone oxidoreductase complex assembly factor 4
22864	R3HDM2	-0.98288	1.3443	0.36144	5.0784	4.0261e-40	1.1515e-38	R3H domain containing 2
57522	SRGAP1	1.7695	-1.9008	-0.13131	3.8497	4.108e-40	1.1726e-38	SLIT-ROBO Rho GTPase activating protein 1
280636	SELENOH	1.1077	-1.4015	-0.29385	5.3913	4.2383e-40	1.2074e-38	selenoprotein H
10464	PIBF1	1.6679	-1.4757	0.19219	3.2553	4.334e-40	1.2322e-38	progesterone immunomodulatory binding factor 1
9755	TBKBP1	-2.5677	2.3888	-0.17896	3.3794	4.5542e-40	1.2923e-38	TBK1 binding protein 1
286262	TPRN	-2.2262	1.9212	-0.305	4.5427	5.0595e-40	1.4328e-38	taperin
2760	GM2A	-1.7853	1.9616	0.17624	8.2614	5.2138e-40	1.4736e-38	GM2 ganglioside activator
9580	SOX13	-2.1694	2.0198	-0.14962	4.3709	5.306e-40	1.4967e-38	SRY-box transcription factor 13
409	ARRB2	-2.5408	2.4957	-0.045174	4.1468	5.3346e-40	1.5019e-38	arrestin beta 2
55700	MAP7D1	-2.1037	1.8922	-0.21152	7.6071	6.0848e-40	1.7097e-38	MAP7 domain containing 1
54985	HCFC1R1	-2.1884	2.1836	-0.004841	4.9635	6.3376e-40	1.7773e-38	host cell factor C1 regulator 1
2972	BRF1	-1.5367	1.1915	-0.34518	5.2875	6.4328e-40	1.8004e-38	BRF1 RNA polymerase III transcription initiation factor subunit
2050	EPHB4	-1.8937	1.7821	-0.11158	5.9548	8.6283e-40	2.4102e-38	EPH receptor B4
54676	GTPBP2	-2.417	2.4336	0.016592	6.1352	1.0738e-39	2.9936e-38	GTP binding protein 2
83787	ARMC10	1.194	-1.1484	0.045605	5.8342	1.2003e-39	3.3398e-38	armadillo repeat containing 10
58533	SNX6	1.4247	-1.2448	0.17997	5.2735	1.2899e-39	3.5822e-38	sorting nexin 6
51123	ZNF706	1.479	-1.3706	0.10839	6.3985	1.4326e-39	3.9709e-38	zinc finger protein 706
11127	KIF3A	1.597	-1.1114	0.48557	3.9621	1.4647e-39	4.0519e-38	kinesin family member 3A
23621	BACE1	-1.4156	1.5153	0.099755	4.0816	1.8978e-39	5.24e-38	beta-secretase 1
387036	GUSBP2	3.0272	-3.1097	-0.082513	0.81855	2.2806e-39	6.285e-38	GUSB pseudogene 2
64397	ZNF106	1.2687	-1.1335	0.13521	6.0104	2.3781e-39	6.5413e-38	zinc finger protein 106
57862	ZNF410	1.9425	-2.2392	-0.29671	1.281	2.472e-39	6.7864e-38	zinc finger protein 410
84987	COX14	1.4536	-1.2793	0.17433	4.653	2.5211e-39	6.908e-38	cytochrome c oxidase assembly factor COX14
57521	RPTOR	-1.4962	1.1291	-0.36711	4.8585	2.906e-39	7.9475e-38	regulatory associated protein of MTOR complex 1
57597	BAHCC1	-2.2886	2.002	-0.28653	3.28	2.952e-39	8.0579e-38	BAH domain and coiled-coil containing 1
9699	RIMS2	1.5896	-1.6254	-0.035857	3.5197	3.442e-39	9.3598e-38	regulating synaptic membrane exocytosis 2
80725	SRCIN1	-2.8928	2.6702	-0.22256	2.5692	3.4393e-39	9.3598e-38	SRC kinase signaling inhibitor 1
6621	SNAPC4	-1.7316	1.3755	-0.35615	4.3987	4.1492e-39	1.1262e-37	small nuclear RNA activating complex polypeptide 4
2783	GNB2	-1.7149	1.3929	-0.32204	7.5814	4.356e-39	1.1801e-37	G protein subunit beta 2
399761	BMS1P1	2.4051	-2.0277	0.37738	1.1919	5.5917e-39	1.512e-37	BMS1 pseudogene 1
9406	ZRANB2	1.4645	-1.0985	0.36607	5.5171	5.8298e-39	1.5734e-37	zinc finger RANBP2-type containing 2
338440	ANO9	-1.9246	1.6406	-0.28403	7.1245	7.2076e-39	1.9416e-37	anoctamin 9
23162	MAPK8IP3	-2.0409	1.6367	-0.40414	7.7489	7.9422e-39	2.1355e-37	mitogen-activated protein kinase 8 interacting protein 3
55876	GSDMB	-2.0097	1.9131	-0.096599	5.1799	9.1764e-39	2.4627e-37	gasdermin B
2550	GABBR1	-1.573	1.66	0.086925	6.0296	1.5069e-38	4.0366e-37	gamma-aminobutyric acid type B receptor subunit 1
6136	RPL12	-2.3444	2.4516	0.1072	9.9513	1.521e-38	4.0667e-37	ribosomal protein L12
54989	ZNF770	3.3589	-2.9255	0.43337	5.6614	1.7975e-38	4.7971e-37	zinc finger protein 770
11333	PDAP1	-1.8629	1.92	0.057041	7.9064	2.2564e-38	6.0107e-37	PDGFA associated protein 1
51010	EXOSC3	1.1979	-1.3039	-0.106	4.1323	2.4526e-38	6.5211e-37	exosome component 3
79915	ATAD5	2.4199	-2.0302	0.3897	1.6552	2.4732e-38	6.5639e-37	ATPase family AAA domain containing 5
6666	SOX12	-2.2443	2.1541	-0.090204	3.9333	2.7483e-38	7.2804e-37	SRY-box transcription factor 12
53335	BCL11A	1.7813	-1.5027	0.27855	4.5115	3.2689e-38	8.6437e-37	BAF chromatin remodeling complex subunit BCL11A
6638	SNRPN	1.4135	-1.5161	-0.10259	3.7334	3.3454e-38	8.8295e-37	small nuclear ribonucleoprotein polypeptide N
57001	SDHAF3	1.5307	-1.4042	0.12653	2.9135	3.492e-38	9.1997e-37	succinate dehydrogenase complex assembly factor 3
8559	PRPF18	1.3146	-1.3767	-0.062074	3.0447	3.5105e-38	9.2315e-37	pre-mRNA processing factor 18
6722	SRF	-1.6859	1.446	-0.23997	5.8621	3.5541e-38	9.3291e-37	serum response factor
4774	NFIA	2.077	-1.7753	0.3017	4.7556	3.7057e-38	9.7091e-37	nuclear factor I A
20	ABCA2	-1.857	1.5915	-0.26544	5.1929	4.3211e-38	1.1301e-36	ATP binding cassette subfamily A member 2
79086	SMIM7	1.2627	-1.0848	0.17788	5.3007	4.458e-38	1.1638e-36	small integral membrane protein 7
8520	HAT1	1.4181	-1.3271	0.091041	5.1334	4.6044e-38	1.1998e-36	histone acetyltransferase 1
81555	YIPF5	1.3643	-1.1308	0.23353	5.2204	5.1756e-38	1.3462e-36	Yip1 domain family member 5
199857	ALG14	1.2737	-1.1782	0.095533	4.019	5.3578e-38	1.3911e-36	ALG14 UDP-N-acetylglucosaminyltransferase subunit
56996	SLC12A9	-1.8342	1.6105	-0.22367	4.7095	5.5552e-38	1.4398e-36	solute carrier family 12 member 9
10082	GPC6	2.4308	-2.1087	0.32211	3.401	5.7086e-38	1.4768e-36	glypican 6
51023	MRPS18C	1.4564	-1.1854	0.27105	4.4238	5.7575e-38	1.4868e-36	mitochondrial ribosomal protein S18C
10592	SMC2	1.5838	-1.4579	0.12582	4.0201	6.5466e-38	1.6875e-36	structural maintenance of chromosomes 2
83869	TTTY14	1.6374	-1.2494	0.38792	3.5374	6.8325e-38	1.7581e-36	"testis-specific transcript, Y-linked 14"
84650	EBPL	1.3631	-1.0846	0.2785	5.0123	7.2859e-38	1.8714e-36	EBP like
8148	TAF15	-1.6877	1.772	0.08426	6.3355	7.4272e-38	1.9043e-36	TATA-box binding protein associated factor 15
90007	MIDN	-2.1287	2.0685	-0.060161	7.2015	7.4869e-38	1.9162e-36	midnolin
92140	MTDH	1.4042	-1.2454	0.15878	6.1887	8.0101e-38	2.0464e-36	metadherin
1146	CHRNG	2.9073	-3.7596	-0.85222	-0.43223	8.7979e-38	2.2437e-36	cholinergic receptor nicotinic gamma subunit
23376	UFL1	1.8682	-1.2012	0.66706	4.101	9.9339e-38	2.5289e-36	UFM1 specific ligase 1
23550	PSD4	-1.5215	1.327	-0.19448	7.023	1.0106e-37	2.5683e-36	pleckstrin and Sec7 domain containing 4
6206	RPS12	-2.4814	2.6344	0.15298	10.062	1.192e-37	3.0238e-36	ribosomal protein S12
5253	PHF2	-1.7161	1.6198	-0.096299	5.4444	1.2035e-37	3.0475e-36	PHD finger protein 2
152100	CMC1	1.3887	-1.2455	0.14321	3.8441	1.2229e-37	3.0912e-36	C-X9-C motif containing 1
79957	PAQR6	-1.9426	1.8006	-0.14205	3.4139	1.279e-37	3.2274e-36	progestin and adipoQ receptor family member 6
339287	MSL1	-1.5581	1.6311	0.07299	6.8322	1.2862e-37	3.2398e-36	MSL complex subunit 1
55110	MAGOHB	1.5643	-1.2164	0.34799	3.737	1.5588e-37	3.9196e-36	"mago homolog B, exon junction complex subunit"
26267	FBXO10	-1.9019	1.9767	0.074766	3.433	1.5722e-37	3.9465e-36	F-box protein 10
282991	BLOC1S2	1.4722	-1.2628	0.20937	6.4724	1.8269e-37	4.5777e-36	biogenesis of lysosomal organelles complex 1 subunit 2
58505	OSTC	1.3695	-1.2822	0.087281	5.3018	2.2287e-37	5.5748e-36	oligosaccharyltransferase complex non-catalytic subunit
9208	LRRFIP1	1.5489	-1.1217	0.42723	7.0542	2.2677e-37	5.6625e-36	LRR binding FLII interacting protein 1
57605	PITPNM2	-1.9337	1.6924	-0.24122	3.895	2.3158e-37	5.7725e-36	phosphatidylinositol transfer protein membrane associated 2
55520	ELAC1	1.5179	-1.4155	0.10242	2.8435	2.7641e-37	6.8782e-36	elaC ribonuclease Z 1
6608	SMO	-1.9594	1.8202	-0.13918	5.063	2.9335e-37	7.2871e-36	"smoothened, frizzled class receptor"
23140	ZZEF1	-1.3637	1.1801	-0.18368	6.4936	3.0114e-37	7.4547e-36	zinc finger ZZ-type and EF-hand domain containing 1
100506144	TMEM35B	3.3583	-3.8648	-0.50647	-0.45859	3.0107e-37	7.4547e-36	transmembrane protein 35B
136647	MPLKIP	1.1521	-1.1682	-0.016126	4.3479	3.0577e-37	7.5562e-36	M-phase specific PLK1 interacting protein
25	ABL1	-1.6728	1.4034	-0.26939	5.3296	3.0736e-37	7.5826e-36	"ABL proto-oncogene 1, non-receptor tyrosine kinase"
6624	FSCN1	-2.0482	1.7206	-0.32764	7.0919	3.2841e-37	8.088e-36	fascin actin-bundling protein 1
1107	CHD3	-2.17	2.0277	-0.14233	6.9248	3.3055e-37	8.1267e-36	chromodomain helicase DNA binding protein 3
140893	RBBP8NL	-2.0648	1.6265	-0.43829	4.2863	3.4979e-37	8.5852e-36	RBBP8 N-terminal like
51602	NOP58	1.0296	-1.1015	-0.071955	5.256	4.9719e-37	1.2182e-35	NOP58 ribonucleoprotein
5366	PMAIP1	2.0021	-1.7443	0.25781	3.5006	5.9681e-37	1.4598e-35	phorbol-12-myristate-13-acetate-induced protein 1
225689	MAPK15	-4.1409	3.6657	-0.47515	3.7382	6.4312e-37	1.5704e-35	mitogen-activated protein kinase 15
55683	KANSL3	-1.4686	1.4489	-0.019699	6.3991	6.5417e-37	1.5947e-35	KAT8 regulatory NSL complex subunit 3
162	AP1B1	-1.7279	1.4418	-0.28612	7.7082	7.0032e-37	1.7018e-35	adaptor related protein complex 1 subunit beta 1
56942	CMC2	1.5501	-1.3486	0.20155	4.5786	7.0049e-37	1.7018e-35	C-X9-C motif containing 2
54512	EXOSC4	1.1417	-1.4054	-0.26369	4.8424	1.0101e-36	2.4499e-35	exosome component 4
124801	LSM12	1.2317	-1.207	0.024693	3.6578	1.0399e-36	2.5177e-35	LSM12 homolog
440567	UQCRHL	-2.1509	2.5375	0.38665	3.7795	1.1343e-36	2.7417e-35	ubiquinol-cytochrome c reductase hinge protein like
112755	STX1B	-1.9301	1.9249	-0.0052633	3.2281	1.5355e-36	3.7054e-35	syntaxin 1B
283358	B4GALNT3	-1.5969	1.3661	-0.23078	7.3634	1.5853e-36	3.8192e-35	"beta-1,4-N-acetyl-galactosaminyltransferase 3"
84817	TXNDC17	1.5136	-1.3352	0.1784	5.9578	1.6126e-36	3.8784e-35	thioredoxin domain containing 17
29	ABR	-1.5342	1.3357	-0.19846	7.0278	1.812e-36	4.3506e-35	ABR activator of RhoGEF and GTPase
3927	LASP1	-1.8257	1.6758	-0.14988	6.4113	2.7084e-36	6.4921e-35	LIM and SH3 protein 1
3297	HSF1	-1.5636	1.2714	-0.29221	6.3557	2.8233e-36	6.7561e-35	heat shock transcription factor 1
10514	MYBBP1A	-1.6064	1.4783	-0.12815	6.4445	3.2229e-36	7.6996e-35	MYB binding protein 1a
26610	ELP4	1.2414	-1.1315	0.10992	3.6524	3.2533e-36	7.7594e-35	elongator acetyltransferase complex subunit 4
64423	INF2	-1.811	1.4503	-0.36071	7.3007	3.3918e-36	8.0761e-35	"inverted formin, FH2 and WH2 domain containing"
10297	APC2	-2.315	1.6465	-0.66857	2.3285	3.4869e-36	8.2751e-35	APC regulator of WNT signaling pathway 2
123722	FSD2	4.0267	-4.5746	-0.54785	-0.78229	3.4833e-36	8.2751e-35	fibronectin type III and SPRY domain containing 2
6451	SH3BGRL	1.7035	-1.3513	0.35219	5.4816	3.4954e-36	8.2817e-35	SH3 domain binding glutamate rich protein like
5810	RAD1	1.1717	-0.97928	0.19244	4.2676	3.5345e-36	8.3605e-35	RAD1 checkpoint DNA exonuclease
114799	ESCO1	1.4497	-1.3206	0.12914	3.7989	3.6243e-36	8.5589e-35	establishment of sister chromatid cohesion N-acetyltransferase 1
55916	NXT2	1.6729	-1.5396	0.13329	3.3092	3.7338e-36	8.8029e-35	nuclear transport factor 2 like export factor 2
2764	GMFB	1.8937	-1.5607	0.33301	4.4171	3.8612e-36	9.0884e-35	glia maturation factor beta
10959	TMED2	1.3033	-0.9991	0.30416	7.2314	3.9277e-36	9.2297e-35	transmembrane p24 trafficking protein 2
5689	PSMB1	1.4077	-1.3759	0.031836	7.8907	4.683e-36	1.0987e-34	proteasome 20S subunit beta 1
55664	CDC37L1	1.3284	-1.1007	0.22766	3.6784	4.7225e-36	1.1061e-34	cell division cycle 37 like 1
10010	TANK	1.4312	-1.1687	0.26252	5.3742	4.744e-36	1.1094e-34	TRAF family member associated NFKB activator
6625	SNRNP70	-1.8219	1.6495	-0.17241	7.9792	5.4983e-36	1.2837e-34	small nuclear ribonucleoprotein U1 subunit 70
9694	EMC2	1.2976	-1.0685	0.22914	4.9603	5.8265e-36	1.3581e-34	ER membrane protein complex subunit 2
56928	SPPL2B	-1.7219	1.3977	-0.32413	6.3801	5.8858e-36	1.3697e-34	signal peptide peptidase like 2B
27154	BRPF3	-1.6971	1.66	-0.037059	5.0225	5.9196e-36	1.3753e-34	bromodomain and PHD finger containing 3
124583	CANT1	-1.7024	1.5907	-0.11167	5.9855	6.1798e-36	1.4334e-34	calcium activated nucleotidase 1
375190	FAM228B	2.0459	-1.7939	0.25206	1.8556	6.5123e-36	1.5081e-34	family with sequence similarity 228 member B
9618	TRAF4	-2.0457	1.8627	-0.18307	4.4175	7.2263e-36	1.6708e-34	TNF receptor associated factor 4
7507	XPA	1.4434	-1.2083	0.23503	3.7609	7.3036e-36	1.6859e-34	"XPA, DNA damage recognition and repair factor"
54556	ING3	1.434	-1.1562	0.27779	3.0956	7.9263e-36	1.8267e-34	inhibitor of growth family member 3
10068	IL18BP	-2.0711	1.9787	-0.092377	2.7999	7.9559e-36	1.8306e-34	interleukin 18 binding protein
50511	SYCP3	4.6809	-3.4756	1.2052	-0.82489	8.5774e-36	1.9705e-34	synaptonemal complex protein 3
58509	CACTIN	-1.531	1.1772	-0.3539	5.0256	8.9407e-36	2.0506e-34	"cactin, spliceosome C complex subunit"
9994	CASP8AP2	2.3351	-2.0725	0.26254	3.283	1.0237e-35	2.3441e-34	caspase 8 associated protein 2
84138	SLC7A6OS	1.1137	-1.2695	-0.15575	2.963	1.1953e-35	2.7328e-34	solute carrier family 7 member 6 opposite strand
55617	TASP1	1.4595	-1.1709	0.28862	3.3628	1.3799e-35	3.1498e-34	taspase 1
55690	PACS1	-1.5809	1.4239	-0.15697	5.9777	1.3969e-35	3.1836e-34	phosphofurin acidic cluster sorting protein 1
51239	ANKRD39	1.2128	-1.3865	-0.17366	3.2763	1.525e-35	3.4701e-34	ankyrin repeat domain 39
4697	NDUFA4	1.5725	-1.1482	0.42431	7.4663	1.6088e-35	3.6491e-34	NDUFA4 mitochondrial complex associated
4249	MGAT5	-1.4095	1.3005	-0.109	6.6795	1.6067e-35	3.6491e-34	"alpha-1,6-mannosylglycoprotein 6-beta-N-acetylglucosaminyltransferase"
5978	REST	2.0299	-1.7626	0.26735	5.1433	1.8796e-35	4.2566e-34	RE1 silencing transcription factor
6925	TCF4	1.7113	-1.4188	0.29253	6.2938	1.9537e-35	4.4175e-34	transcription factor 4
55847	CISD1	1.9613	-1.4321	0.52921	3.7132	2.1105e-35	4.7646e-34	CDGSH iron sulfur domain 1
84191	CIAO2A	1.2578	-1.1461	0.11171	3.8975	2.2596e-35	5.0932e-34	cytosolic iron-sulfur assembly component 2A
22859	ADGRL1	-2.5526	2.4108	-0.14178	4.382	2.5221e-35	5.6759e-34	adhesion G protein-coupled receptor L1
22944	KIN	1.1981	-1.0125	0.18558	3.5512	2.615e-35	5.8757e-34	Kin17 DNA and RNA binding protein
29882	ANAPC2	-1.465	1.2114	-0.25362	5.851	3.3734e-35	7.568e-34	anaphase promoting complex subunit 2
55183	RIF1	1.7441	-1.4323	0.31186	4.8946	3.4009e-35	7.6178e-34	replication timing regulatory factor 1
575	ADGRB1	-3.2083	2.4892	-0.71907	8.1784	4.1697e-35	9.3254e-34	adhesion G protein-coupled receptor B1
5813	PURA	1.4411	-1.2158	0.22525	4.5913	4.5709e-35	1.0207e-33	purine rich element binding protein A
5976	UPF1	-1.3353	1.0722	-0.26308	6.9901	4.714e-35	1.051e-33	UPF1 RNA helicase and ATPase
51188	SS18L2	1.5476	-1.3018	0.24587	4.2285	4.9514e-35	1.1022e-33	SS18 like 2
5936	RBM4	1.2632	-0.86767	0.39557	4.2441	5.0424e-35	1.1207e-33	RNA binding motif protein 4
10806	SDCCAG8	1.2316	-1.2791	-0.047454	4.0114	5.0587e-35	1.1226e-33	serologically defined colon cancer antigen 8
23091	ZC3H13	1.2861	-1.2564	0.029763	5.8371	5.4253e-35	1.2021e-33	zinc finger CCCH-type containing 13
4086	SMAD1	1.4159	-1.2928	0.12314	4.6344	5.6391e-35	1.2476e-33	SMAD family member 1
10393	ANAPC10	2.0641	-1.8269	0.23721	2.1183	5.7718e-35	1.275e-33	anaphase promoting complex subunit 10
3652	IPP	1.3105	-1.1981	0.11239	3.5151	5.9071e-35	1.3028e-33	intracisternal A particle-promoted polypeptide
126917	IFFO2	-2.7295	2.667	-0.062476	9.9337	6.6747e-35	1.4699e-33	intermediate filament family orphan 2
55636	CHD7	1.3737	-1.3996	-0.025884	5.5478	7.1819e-35	1.5791e-33	chromodomain helicase DNA binding protein 7
9349	RPL23	-2.0853	2.4874	0.4021	10.059	7.2947e-35	1.6015e-33	ribosomal protein L23
177	AGER	-2.8532	2.6406	-0.2126	4.8241	7.8447e-35	1.7196e-33	advanced glycosylation end-product specific receptor
8085	KMT2D	-1.7072	1.446	-0.26125	6.9008	8.1027e-35	1.7735e-33	lysine methyltransferase 2D
51501	HIKESHI	1.2594	-1.0018	0.25756	5.1882	8.3373e-35	1.822e-33	heat shock protein nuclear import factor hikeshi
222194	RSBN1L	1.3665	-1.0317	0.33477	3.9508	8.5033e-35	1.8555e-33	round spermatid basic protein 1 like
51377	UCHL5	1.3697	-1.1801	0.18961	4.234	1.1052e-34	2.408e-33	ubiquitin C-terminal hydrolase L5
29924	EPN1	-2.8525	2.4697	-0.38285	7.682	1.1102e-34	2.4151e-33	epsin 1
81034	SLC25A32	3.6164	-4.4684	-0.85206	-0.63293	1.1396e-34	2.4754e-33	solute carrier family 25 member 32
29883	CNOT7	1.1865	-0.91024	0.27626	5.7967	1.41e-34	3.0581e-33	CCR4-NOT transcription complex subunit 7
55180	LINS1	1.3161	-1.2446	0.071524	3.482	1.6581e-34	3.5908e-33	lines homolog 1
4924	NUCB1	-1.699	1.4172	-0.28177	7.0672	1.7768e-34	3.8422e-33	nucleobindin 1
9013	TAF1C	-1.4835	1.1903	-0.29321	6.2161	1.7801e-34	3.8433e-33	"TATA-box binding protein associated factor, RNA polymerase I subunit C"
1318	SLC31A2	1.4925	-1.7282	-0.23567	2.941	2.0585e-34	4.4379e-33	solute carrier family 31 member 2
24146	CLDN15	-1.8091	1.6211	-0.18802	2.9659	2.1412e-34	4.6092e-33	claudin 15
23108	RAP1GAP2	-1.8895	1.7147	-0.17486	5.402	2.1991e-34	4.7268e-33	RAP1 GTPase activating protein 2
642658	SCX	-3.7116	3.5874	-0.12423	1.9364	2.2803e-34	4.8938e-33	scleraxis bHLH transcription factor
10370	CITED2	-1.841	1.9971	0.15617	5.5172	2.6469e-34	5.6723e-33	Cbp/p300 interacting transactivator with Glu/Asp rich carboxy-terminal domain 2
84444	DOT1L	-2.1086	1.8231	-0.28549	6.1008	2.6841e-34	5.7435e-33	DOT1 like histone lysine methyltransferase
9644	SH3PXD2A	-1.5387	1.4412	-0.09746	7.5624	2.6959e-34	5.7601e-33	SH3 and PX domains 2A
64146	PDF	1.4012	-2.3795	-0.97825	1.6566	2.9833e-34	6.3646e-33	"peptide deformylase, mitochondrial"
10671	DCTN6	1.5058	-1.3121	0.19368	4.5426	2.9957e-34	6.3815e-33	dynactin subunit 6
64928	MRPL14	1.279	-1.2887	-0.0097265	5.6105	3.1211e-34	6.639e-33	mitochondrial ribosomal protein L14
6548	SLC9A1	-2.0154	1.6455	-0.36985	5.4969	3.2016e-34	6.8001e-33	solute carrier family 9 member A1
259282	BOD1L1	1.5854	-1.414	0.17131	5.2434	3.6645e-34	7.7717e-33	biorientation of chromosomes in cell division 1 like 1
54482	TRMT13	1.6238	-1.4318	0.19201	3.3788	3.8499e-34	8.153e-33	tRNA methyltransferase 13 homolog
3422	IDI1	1.4661	-1.2345	0.23161	6.8228	3.87e-34	8.1834e-33	isopentenyl-diphosphate delta isomerase 1
5203	PFDN4	1.7834	-1.397	0.38646	3.6515	3.9268e-34	8.2913e-33	prefoldin subunit 4
4627	MYH9	-1.9337	1.6808	-0.25287	9.2133	3.9812e-34	8.3938e-33	myosin heavy chain 9
6227	RPS21	-1.9112	2.1075	0.19626	8.5482	4.2181e-34	8.8803e-33	ribosomal protein S21
5685	PSMA4	1.3418	-1.199	0.1428	6.8614	4.5376e-34	9.539e-33	proteasome 20S subunit alpha 4
8729	GBF1	-1.4113	1.3076	-0.10375	6.6018	5.1188e-34	1.0745e-32	golgi brefeldin A resistant guanine nucleotide exchange factor 1
26175	TMEM251	1.9034	-1.7505	0.15298	3.0803	5.4153e-34	1.1351e-32	transmembrane protein 251
23295	MGRN1	-1.6515	1.3546	-0.29688	5.7586	6.0516e-34	1.2666e-32	mahogunin ring finger 1
114926	SMIM19	1.3965	-1.2314	0.16508	4.7951	6.2606e-34	1.3066e-32	small integral membrane protein 19
139285	AMER1	-2.5527	2.4242	-0.12847	3.8408	6.261e-34	1.3066e-32	APC membrane recruitment protein 1
10486	CAP2	1.8908	-1.6923	0.19851	2.6161	6.3269e-34	1.3185e-32	cyclase associated actin cytoskeleton regulatory protein 2
57332	CBX8	-1.7974	1.5974	-0.19998	3.7483	6.7187e-34	1.3981e-32	chromobox 8
6307	MSMO1	1.3836	-1.0099	0.3737	6.8242	6.738e-34	1.4001e-32	methylsterol monooxygenase 1
1849	DUSP7	-1.5469	1.4734	-0.073524	7.0285	6.8719e-34	1.4258e-32	dual specificity phosphatase 7
9528	TMEM59	1.307	-1.2087	0.098297	7.9287	7.081e-34	1.4671e-32	transmembrane protein 59
3340	NDST1	-1.7116	1.4175	-0.29405	7.812	7.589e-34	1.5701e-32	N-deacetylase and N-sulfotransferase 1
54675	CRLS1	1.4775	-1.9711	-0.49369	1.5988	8.6648e-34	1.7901e-32	cardiolipin synthase 1
254251	LCORL	2.1831	-1.6353	0.54775	2.1455	1.0785e-33	2.2249e-32	ligand dependent nuclear receptor corepressor like
57513	CASKIN2	-1.8468	1.5234	-0.32337	4.32	1.1233e-33	2.314e-32	CASK interacting protein 2
9278	ZBTB22	-1.5795	1.4825	-0.097003	5.1033	1.1728e-33	2.4125e-32	zinc finger and BTB domain containing 22
9746	CLSTN3	-2.3365	2.2633	-0.073224	4.6307	1.2246e-33	2.5154e-32	calsyntenin 3
3064	HTT	-1.2869	1.0321	-0.2548	6.6542	1.2603e-33	2.5851e-32	huntingtin
100506012	PPP5D1	2.746	-2.6402	0.10588	0.33167	1.3858e-33	2.8384e-32	PPP5 tetratricopeptide repeat domain containing 1
57404	CYP20A1	1.2849	-1.3889	-0.10398	3.0897	1.5035e-33	3.0752e-32	cytochrome P450 family 20 subfamily A member 1
25915	NDUFAF3	1.107	-1.2578	-0.15072	5.3649	1.7792e-33	3.6338e-32	NADH:ubiquinone oxidoreductase complex assembly factor 3
84612	PARD6B	2.0765	-1.7222	0.35431	2.3758	1.9108e-33	3.8971e-32	par-6 family cell polarity regulator beta
23503	ZFYVE26	-1.5796	1.5728	-0.0067955	5.8175	1.919e-33	3.9082e-32	zinc finger FYVE-type containing 26
5064	PALM	-3.1304	2.6667	-0.46366	5.9791	1.9908e-33	4.0488e-32	paralemmin
81603	TRIM8	-1.4038	1.3907	-0.013105	5.5762	2.1253e-33	4.3161e-32	tripartite motif containing 8
6232	RPS27	-2.1612	2.5314	0.37019	10.187	2.1517e-33	4.3635e-32	ribosomal protein S27
80034	CSRNP3	2.3087	-1.8879	0.42078	1.2518	2.2706e-33	4.5982e-32	cysteine and serine rich nuclear protein 3
6993	DYNLT1	1.4207	-1.0869	0.33383	6.1114	2.5196e-33	5.0953e-32	dynein light chain Tctex-type 1
25978	CHMP2B	1.5655	-1.4989	0.066564	5.8701	2.587e-33	5.2242e-32	charged multivesicular body protein 2B
6229	RPS24	-2.2999	2.5134	0.21344	10.453	2.7471e-33	5.5397e-32	ribosomal protein S24
10210	TOPORS	1.3908	-1.2393	0.15151	4.3904	2.8572e-33	5.7537e-32	TOP1 binding arginine/serine rich protein
54958	TMEM160	1.0934	-1.9711	-0.87772	3.7063	3.1055e-33	6.245e-32	transmembrane protein 160
51093	RRNAD1	-1.3432	1.2696	-0.073548	4.851	3.8822e-33	7.7959e-32	ribosomal RNA adenine dimethylase domain containing 1
10500	SEMA6C	-2.0494	1.8136	-0.2358	3.8682	4.404e-33	8.8313e-32	semaphorin 6C
84294	UTP23	1.4387	-1.1059	0.3328	3.3086	4.6502e-33	9.312e-32	UTP23 small subunit processome component
152217	NCBP2AS2	1.2625	-1.2601	0.0023693	4.6222	4.6671e-33	9.3328e-32	NCBP2 antisense 2 (head to head)
201163	FLCN	-1.3417	1.362	0.02029	5.0586	5.1841e-33	1.0352e-31	folliculin
157680	VPS13B	1.4913	-1.2381	0.25321	4.8949	6.3074e-33	1.2578e-31	vacuolar protein sorting 13 homolog B
100131017	ZNF316	-1.7866	1.4379	-0.34873	6.8748	6.368e-33	1.2681e-31	zinc finger protein 316
79830	ZMYM1	2.3233	-2.0588	0.26449	2.0947	6.7922e-33	1.3507e-31	zinc finger MYM-type containing 1
163154	PRR22	-3.0101	2.5459	-0.46422	1.9507	6.8779e-33	1.3659e-31	proline rich 22
126208	ZNF787	-2.9942	2.6865	-0.3077	3.4109	7.1293e-33	1.4138e-31	zinc finger protein 787
84878	ZBTB45	-1.5658	1.2489	-0.31688	4.0544	7.5759e-33	1.5003e-31	zinc finger and BTB domain containing 45
9827	RGP1	-1.5679	1.3182	-0.24974	6.1847	7.6592e-33	1.5147e-31	"RGP1 homolog, RAB6A GEF complex partner 1"
7157	TP53	-1.4726	1.4789	0.0062257	6.3019	8.2633e-33	1.632e-31	tumor protein p53
163049	ZNF791	0.9851	-0.68829	0.29681	4.7599	8.6446e-33	1.7049e-31	zinc finger protein 791
128229	TSACC	2.6875	-2.6531	0.034361	-0.11808	8.9039e-33	1.7537e-31	TSSK6 activating cochaperone
647087	STMP1	1.4446	-1.1204	0.32421	6.0301	9.698e-33	1.9074e-31	short transmembrane mitochondrial protein 1
4851	NOTCH1	-1.7276	1.5174	-0.21014	7.6466	1.4985e-32	2.9433e-31	notch receptor 1
101927957	LINC01572	2.5304	-2.9598	-0.42941	0.39093	1.6169e-32	3.1715e-31	long intergenic non-protein coding RNA 1572
55172	DNAAF2	1.4037	-1.2986	0.10509	3.2207	1.6689e-32	3.2691e-31	dynein axonemal assembly factor 2
23741	EID1	1.3114	-1.2583	0.053127	5.5908	1.7126e-32	3.35e-31	EP300 interacting inhibitor of differentiation 1
23586	DDX58	1.3652	-1.1121	0.25308	4.4671	1.9439e-32	3.7973e-31	DExD/H-box helicase 58
9311	ASIC3	-3.0747	3.2328	0.15812	2.2019	2.1254e-32	4.1462e-31	acid sensing ion channel subunit 3
255057	CBARP	-2.2974	1.5701	-0.72733	3.6635	2.131e-32	4.1515e-31	CACN subunit beta associated regulatory protein
11097	NUP42	1.1951	-0.999	0.19612	3.4206	2.2415e-32	4.3609e-31	nucleoporin 42
5716	PSMD10	1.1328	-0.89477	0.23803	5.2267	2.3307e-32	4.5282e-31	"proteasome 26S subunit, non-ATPase 10"
25861	WHRN	-1.8774	1.6681	-0.20933	4.1963	2.368e-32	4.5945e-31	whirlin
2068	ERCC2	-1.4925	1.3068	-0.1857	4.8179	2.5646e-32	4.9627e-31	"ERCC excision repair 2, TFIIH core complex helicase subunit"
120534	ARL14EP	1.1694	-0.82951	0.33993	3.905	2.5632e-32	4.9627e-31	ADP ribosylation factor like GTPase 14 effector protein
2091	FBL	-1.6532	1.7163	0.063168	6.8771	2.6174e-32	5.0581e-31	fibrillarin
8347	H2BC4	1.6066	-1.744	-0.13742	2.408	2.6599e-32	5.1332e-31	H2B clustered histone 4
10799	RPP40	1.5137	-1.4843	0.029396	2.452	2.7522e-32	5.3041e-31	ribonuclease P/MRP subunit p40
161	AP2A2	-1.567	1.522	-0.044972	4.8857	2.7691e-32	5.3296e-31	adaptor related protein complex 2 subunit alpha 2
55320	MIS18BP1	1.9026	-1.6753	0.22732	3.6469	2.7802e-32	5.3439e-31	MIS18 binding protein 1
25972	UNC50	1.1905	-0.80719	0.3833	5.05	2.9948e-32	5.7485e-31	unc-50 inner nuclear membrane RNA binding protein
54933	RHBDL2	1.4019	-1.3059	0.09602	3.8934	3.2521e-32	6.2341e-31	rhomboid like 2
3748	KCNC3	-4.0312	4.0758	0.044581	2.8647	3.3025e-32	6.3222e-31	potassium voltage-gated channel subfamily C member 3
347689	SOX2-OT	3.7475	-3.5346	0.21289	0.042007	3.3917e-32	6.4844e-31	SOX2 overlapping transcript
51527	GSKIP	1.3573	-1.2459	0.11132	4.1804	3.8343e-32	7.3209e-31	GSK3B interacting protein
85437	ZCRB1	1.1831	-0.97826	0.20489	5.4734	4.4458e-32	8.4659e-31	zinc finger CCHC-type and RNA binding motif containing 1
115209	OMA1	1.287	-1.2567	0.030339	3.3535	4.4418e-32	8.4659e-31	OMA1 zinc metallopeptidase
51130	ASB3	1.2353	-1.1723	0.063074	3.573	4.5344e-32	8.6232e-31	ankyrin repeat and SOCS box containing 3
23658	LSM5	1.5812	-1.0024	0.57879	4.8546	4.6496e-32	8.8305e-31	"LSM5 homolog, U6 small nuclear RNA and mRNA degradation associated"
29935	RPA4	4.4666	-4.022	0.44459	-0.47429	4.7253e-32	8.9626e-31	replication protein A4
84933	C8orf76	1.6701	-1.5882	0.081935	2.4373	4.7432e-32	8.9845e-31	chromosome 8 open reading frame 76
134510	UBLCP1	1.52	-1.1302	0.38978	4.4965	5.6232e-32	1.0637e-30	ubiquitin like domain containing CTD phosphatase 1
83940	TATDN1	1.4099	-0.98492	0.42496	4.4759	5.6382e-32	1.0652e-30	TatD DNase domain containing 1
5032	P2RY11	-2.4117	2.0255	-0.38615	2.5772	5.7346e-32	1.082e-30	purinergic receptor P2Y11
25879	DCAF13	1.1375	-1.0582	0.079307	5.5081	6.1427e-32	1.1574e-30	DDB1 and CUL4 associated factor 13
10597	TRAPPC2B	1.5404	-1.5439	-0.0035117	2.7137	6.2328e-32	1.1729e-30	trafficking protein particle complex 2B
23193	GANAB	-1.7177	1.7297	0.011948	7.3865	7.0014e-32	1.3158e-30	glucosidase II alpha subunit
79176	FBXL15	1.0125	-1.4461	-0.43364	4.2242	7.2775e-32	1.3659e-30	F-box and leucine rich repeat protein 15
653583	PHLDB3	-2.0994	1.7696	-0.32983	6.007	7.6892e-32	1.4413e-30	pleckstrin homology like domain family B member 3
51009	DERL2	1.1441	-1.0002	0.14398	4.9512	9.4042e-32	1.7604e-30	derlin 2
23522	KAT6B	1.2672	-1.2431	0.024112	4.6488	9.5059e-32	1.7772e-30	lysine acetyltransferase 6B
197342	EME2	-1.7896	1.6283	-0.1613	5.7015	9.6204e-32	1.7962e-30	essential meiotic structure-specific endonuclease subunit 2
10554	AGPAT1	-1.6609	1.6386	-0.022314	4.3075	9.7419e-32	1.8166e-30	1-acylglycerol-3-phosphate O-acyltransferase 1
7760	ZNF213	-1.7042	1.3171	-0.38709	4.8562	1.062e-31	1.9778e-30	zinc finger protein 213
5144	PDE4D	1.8005	-1.3769	0.42366	2.3124	1.0977e-31	2.0415e-30	phosphodiesterase 4D
59338	PLEKHA1	1.5802	-1.3786	0.20162	5.5936	1.1027e-31	2.0482e-30	pleckstrin homology domain containing A1
10867	TSPAN9	-1.9209	1.7326	-0.18829	6.0573	1.2632e-31	2.3433e-30	tetraspanin 9
57489	ODF2L	1.4527	-1.1986	0.25417	4.0158	1.3823e-31	2.5608e-30	outer dense fiber of sperm tails 2 like
84865	CCDC142	1.2399	-1.4927	-0.25282	3.15	1.4399e-31	2.6642e-30	coiled-coil domain containing 142
375323	LHFPL4	3.8264	-3.136	0.69045	-0.53855	1.4694e-31	2.7153e-30	LHFPL tetraspan subfamily member 4
4598	MVK	-1.5955	1.3705	-0.22493	6.4748	1.4993e-31	2.7669e-30	mevalonate kinase
51728	POLR3K	1.5391	-1.4182	0.12097	3.1028	1.5278e-31	2.816e-30	RNA polymerase III subunit K
6170	RPL39	-1.6394	1.9236	0.28417	7.6103	1.5321e-31	2.8203e-30	ribosomal protein L39
7013	TERF1	1.1994	-0.82382	0.37556	4.386	1.6049e-31	2.9505e-30	telomeric repeat binding factor 1
388585	HES5	1.2683	-1.821	-0.55271	3.4664	1.7147e-31	3.1484e-30	hes family bHLH transcription factor 5
115	ADCY9	-1.3885	1.327	-0.061477	4.5049	1.7597e-31	3.2268e-30	adenylate cyclase 9
91419	ATP23	1.9184	-2.0697	-0.15133	1.6014	1.766e-31	3.2343e-30	ATP23 metallopeptidase and ATP synthase assembly factor homolog
388325	SCIMP	4.0208	-3.527	0.49379	-0.93868	1.823e-31	3.3343e-30	SLP adaptor and CSK interacting membrane protein
55285	RBM41	1.562	-1.5673	-0.0052896	3.575	1.9499e-31	3.5619e-30	RNA binding motif protein 41
9612	NCOR2	-1.5228	1.2572	-0.26565	7.2647	2.0252e-31	3.6948e-30	nuclear receptor corepressor 2
782	CACNB1	-1.9761	1.8899	-0.086227	4.6536	2.2586e-31	4.1153e-30	calcium voltage-gated channel auxiliary subunit beta 1
56975	FAM20C	-1.577	1.2796	-0.29736	4.5987	2.272e-31	4.1344e-30	FAM20C golgi associated secretory pathway kinase
9086	EIF1AY	1.3297	-1.0751	0.25463	5.2883	2.3739e-31	4.3144e-30	eukaryotic translation initiation factor 1A Y-linked
4919	ROR1	3.2321	-2.2803	0.95188	2.398	2.4773e-31	4.4968e-30	receptor tyrosine kinase like orphan receptor 1
4717	NDUFC1	1.3171	-1.1418	0.17531	5.9648	2.5734e-31	4.6653e-30	NADH:ubiquinone oxidoreductase subunit C1
10749	KIF1C	-1.7247	1.4906	-0.2341	8.1169	2.7272e-31	4.9378e-30	kinesin family member 1C
7813	EVI5	1.8008	-1.3492	0.45161	3.6403	2.756e-31	4.9838e-30	ecotropic viral integration site 5
10155	TRIM28	-1.537	1.3192	-0.21772	7.6636	3.1978e-31	5.7754e-30	tripartite motif containing 28
65059	RAPH1	2.36	-2.233	0.127	2.2905	3.2675e-31	5.8938e-30	Ras association (RalGDS/AF-6) and pleckstrin homology domains 1
7408	VASP	-1.8732	1.8557	-0.017511	5.4876	3.2996e-31	5.9442e-30	vasodilator stimulated phosphoprotein
826	CAPNS1	-2.1201	1.9022	-0.21789	6.9921	3.3354e-31	6.0012e-30	calpain small subunit 1
80727	TTYH3	-2.3144	1.7499	-0.56448	7.7227	3.65e-31	6.559e-30	tweety family member 3
10282	BET1	1.288	-0.91252	0.37548	4.2296	3.7147e-31	6.667e-30	Bet1 golgi vesicular membrane trafficking protein
6905	TBCE	1.6656	-1.5008	0.16481	2.1513	4.0645e-31	7.2857e-30	tubulin folding cofactor E
3516	RBPJ	1.2413	-0.9932	0.24809	5.2431	4.4492e-31	7.9653e-30	recombination signal binding protein for immunoglobulin kappa J region
81853	TMEM14B	1.4488	-1.0149	0.43398	5.1101	4.8884e-31	8.7406e-30	transmembrane protein 14B
10498	CARM1	-1.5953	1.2176	-0.37769	5.885	5.1785e-31	9.2478e-30	coactivator associated arginine methyltransferase 1
5830	PEX5	-1.5255	1.5274	0.0018926	4.8544	5.186e-31	9.2497e-30	peroxisomal biogenesis factor 5
57716	PRX	-2.3372	1.9552	-0.38192	2.8709	5.6953e-31	1.0146e-29	periaxin
8241	RBM10	-1.3652	1.0767	-0.28848	6.1873	5.7416e-31	1.0215e-29	RNA binding motif protein 10
29903	CCDC106	-1.8755	1.5646	-0.31096	4.2773	5.8408e-31	1.0379e-29	coiled-coil domain containing 106
90990	KIFC2	-1.5034	0.99025	-0.51313	7.3507	6.877e-31	1.2205e-29	kinesin family member C2
283870	BRICD5	-2.0808	1.9035	-0.17733	3.3968	6.9179e-31	1.2263e-29	BRICHOS domain containing 5
10397	NDRG1	-1.8001	1.7612	-0.038872	9.0577	6.9423e-31	1.2291e-29	N-myc downstream regulated 1
58496	LY6G5B	-1.9739	2.2581	0.2842	2.3174	7.1317e-31	1.2611e-29	lymphocyte antigen 6 family member G5B
9440	MED17	1.2333	-1.1517	0.081619	2.5454	7.1666e-31	1.2657e-29	mediator complex subunit 17
79577	CDC73	1.4766	-1.226	0.25065	4.2695	7.9854e-31	1.4085e-29	cell division cycle 73
2784	GNB3	-2.7645	2.6227	-0.14183	1.6781	8.5013e-31	1.4977e-29	G protein subunit beta 3
3636	INPPL1	-2.1026	1.799	-0.30356	7.6331	8.8829e-31	1.563e-29	inositol polyphosphate phosphatase like 1
79637	ARMC7	-1.5872	1.3989	-0.18829	3.6823	9.3516e-31	1.6435e-29	armadillo repeat containing 7
401397	SMIM30	1.3317	-1.0463	0.28541	4.9633	9.7315e-31	1.7081e-29	small integral membrane protein 30
200894	ARL13B	2.2005	-1.8441	0.35637	2.5077	1.0319e-30	1.8091e-29	ADP ribosylation factor like GTPase 13B
79640	C22orf46	-1.4961	1.5023	0.0061715	4.3216	1.0396e-30	1.8203e-29	chromosome 22 open reading frame 46
10945	KDELR1	-1.3212	1.4387	0.11742	6.6565	1.0804e-30	1.8895e-29	KDEL endoplasmic reticulum protein retention receptor 1
8065	CUL5	1.9192	-1.4652	0.45406	4.1061	1.093e-30	1.9092e-29	cullin 5
113177	IZUMO4	-2.9368	2.8216	-0.11523	1.4273	1.1011e-30	1.921e-29	IZUMO family member 4
3024	H1-1	4.8607	-5.6656	-0.80486	-1.2634	1.2008e-30	2.0924e-29	"H1.1 linker histone, cluster member"
84314	TMEM107	1.16	-1.1813	-0.021326	3.4203	1.2261e-30	2.1339e-29	transmembrane protein 107
113510	HELQ	1.1986	-0.96319	0.23539	3.0285	1.3046e-30	2.2677e-29	"helicase, POLQ like"
79064	TMEM223	1.3508	-1.3596	-0.0087928	3.8281	1.3373e-30	2.3217e-29	transmembrane protein 223
51092	SIDT2	-1.5237	1.3968	-0.12692	5.9249	1.4522e-30	2.5182e-29	SID1 transmembrane family member 2
8334	H2AC6	1.2165	-1.0595	0.15701	5.4711	1.5336e-30	2.6561e-29	H2A clustered histone 6
5522	PPP2R2C	-2.0579	2.1884	0.13054	4.1163	1.8284e-30	3.1629e-29	protein phosphatase 2 regulatory subunit Bgamma
25874	MPC2	1.4617	-1.1839	0.27784	5.161	1.8462e-30	3.1899e-29	mitochondrial pyruvate carrier 2
375790	AGRN	-2.5223	2.0831	-0.43917	6.9049	1.8808e-30	3.2458e-29	agrin
4706	NDUFAB1	1.1893	-1.1253	0.064042	6.0167	1.8904e-30	3.2585e-29	NADH:ubiquinone oxidoreductase subunit AB1
11160	ERLIN2	-1.4108	1.522	0.11119	5.3648	2.0498e-30	3.5288e-29	ER lipid raft associated 2
1855	DVL1	-1.9479	1.595	-0.35299	7.1316	2.141e-30	3.6814e-29	dishevelled segment polarity protein 1
29058	TMEM230	1.0599	-0.97311	0.086835	5.2562	2.3243e-30	3.9919e-29	transmembrane protein 230
161882	ZFPM1	-2.4452	1.7576	-0.68757	2.8448	2.4614e-30	4.2224e-29	"zinc finger protein, FOG family member 1"
6202	RPS8	-2.1611	2.3257	0.1646	10.86	2.7309e-30	4.6791e-29	ribosomal protein S8
6659	SOX4	1.3535	-1.1828	0.17072	5.9129	2.8343e-30	4.8504e-29	SRY-box transcription factor 4
4729	NDUFV2	1.9509	-2.2004	-0.24955	0.33378	3.2108e-30	5.4882e-29	NADH:ubiquinone oxidoreductase core subunit V2
84159	ARID5B	1.3939	-1.2949	0.098965	5.3297	3.2553e-30	5.5576e-29	AT-rich interaction domain 5B
27445	PCLO	1.4548	-1.378	0.076777	4.4083	3.2941e-30	5.6172e-29	piccolo presynaptic cytomatrix protein
55892	MYNN	1.2267	-1.1495	0.077166	3.9074	3.6979e-30	6.2983e-29	myoneurin
23275	POFUT2	-1.8095	1.6746	-0.13485	3.9629	3.7633e-30	6.4021e-29	protein O-fucosyltransferase 2
51319	RSRC1	1.3807	-1.1143	0.26649	3.3101	3.9848e-30	6.7708e-29	arginine and serine rich coiled-coil 1
196441	ZFC3H1	1.3234	-0.98517	0.33828	5.0455	4.0073e-30	6.801e-29	zinc finger C3H1-type containing
23421	ITGB3BP	2.0315	-1.5211	0.51034	3.1451	4.1201e-30	6.9842e-29	integrin subunit beta 3 binding protein
5881	RAC3	-2.9928	3.1229	0.13006	2.812	4.6066e-30	7.7997e-29	Rac family small GTPase 3
7776	ZNF236	1.6967	-1.7515	-0.05485	3.3785	4.613e-30	7.8013e-29	zinc finger protein 236
9419	CRIPT	1.6264	-1.1451	0.48129	4.8955	4.7741e-30	8.0642e-29	CXXC repeat containing interactor of PDZ3 domain
84246	MED10	1.1401	-0.83421	0.30593	5.3161	4.8635e-30	8.2056e-29	mediator complex subunit 10
9099	USP2	-1.9482	1.9321	-0.016116	6.0125	6.3065e-30	1.0628e-28	ubiquitin specific peptidase 2
64837	KLC2	-1.364	0.96137	-0.40264	5.718	6.4908e-30	1.0926e-28	kinesin light chain 2
10627	MYL12A	1.3585	-1.3098	0.048685	8.0118	6.5244e-30	1.0969e-28	myosin light chain 12A
55299	BRIX1	1.4057	-1.1986	0.20716	4.6687	7.5788e-30	1.2727e-28	biogenesis of ribosomes BRX1
11017	SNRNP27	1.2436	-0.92812	0.3155	4.036	7.7227e-30	1.2954e-28	small nuclear ribonucleoprotein U4/U6.U5 subunit 27
388135	INSYN1	-2.653	2.3393	-0.31366	3.7969	7.8571e-30	1.3164e-28	inhibitory synaptic factor 1
163688	CALML6	-4.6363	4.5205	-0.11577	0.9454	8.1466e-30	1.3633e-28	calmodulin like 6
55672	NBPF1	1.6924	-1.6111	0.081352	3.3007	8.8168e-30	1.4737e-28	NBPF member 1
11346	SYNPO	-3.1657	3.1857	0.019932	5.8439	9.3346e-30	1.5584e-28	synaptopodin
85377	MICALL1	-1.4657	1.2311	-0.23464	7.444	1.0108e-29	1.6856e-28	MICAL like 1
441273	SPDYE2	3.2889	-3.6982	-0.40924	-0.080909	1.089e-29	1.8139e-28	speedy/RINGO cell cycle regulator family member E2
57587	CFAP97	1.9713	-1.6827	0.28857	4.063	1.1496e-29	1.9126e-28	cilia and flagella associated protein 97
5805	PTS	1.2052	-1.0042	0.20097	4.5948	1.1814e-29	1.9633e-28	6-pyruvoyltetrahydropterin synthase
23521	RPL13A	-2.1964	2.2051	0.0087261	11.182	1.2036e-29	1.9979e-28	ribosomal protein L13a
84324	SARNP	2.4277	-2.7002	-0.2725	0.2036	1.2143e-29	2.0132e-28	SAP domain containing ribonucleoprotein
8089	YEATS4	1.524	-1.3219	0.20207	3.077	1.2868e-29	2.131e-28	YEATS domain containing 4
22924	MAPRE3	-1.7411	1.8181	0.076997	6.6672	1.31e-29	2.167e-28	microtubule associated protein RP/EB family member 3
107984969	LOC107984969	2.621	-2.7918	-0.1708	0.11517	1.3432e-29	2.2193e-28	uncharacterized LOC107984969
5827	PXMP2	1.5168	-1.6302	-0.11336	3.9013	1.3872e-29	2.2893e-28	peroxisomal membrane protein 2
9605	VPS9D1	-1.4867	1.163	-0.32362	4.7946	1.4528e-29	2.3948e-28	VPS9 domain containing 1
25798	BRI3	-1.2701	1.678	0.40793	4.9795	1.4812e-29	2.439e-28	brain protein I3
55603	TENT5A	1.3186	-0.98113	0.33742	4.3323	1.5387e-29	2.5306e-28	terminal nucleotidyltransferase 5A
10079	ATP9A	-1.2321	1.2444	0.012246	6.4979	1.5797e-29	2.5952e-28	ATPase phospholipid transporting 9A (putative)
29997	NOP53	-1.9482	1.6132	-0.33499	8.5015	1.6071e-29	2.637e-28	NOP53 ribosome biogenesis factor
8099	CDK2AP1	1.2036	-0.93051	0.27306	6.9365	1.6575e-29	2.7167e-28	cyclin dependent kinase 2 associated protein 1
4324	MMP15	-2.2567	2.1211	-0.13552	2.8741	1.701e-29	2.7848e-28	matrix metallopeptidase 15
165679	SPTSSB	1.4971	-1.1094	0.38769	5.8123	1.7745e-29	2.9018e-28	serine palmitoyltransferase small subunit B
3661	IRF3	-1.6391	1.4269	-0.21226	6.2546	1.7904e-29	2.9245e-28	interferon regulatory factor 3
2125	EVPL	-2.0449	1.5994	-0.44558	9.0751	1.9225e-29	3.1367e-28	envoplakin
57156	TMEM63C	-3.0485	2.7032	-0.34533	2.3479	2.2014e-29	3.5877e-28	transmembrane protein 63C
23178	PASK	-1.5305	1.5542	0.023701	4.3085	2.345e-29	3.8174e-28	PAS domain containing serine/threonine kinase
116228	COX20	1.4399	-1.9629	-0.523	1.6074	2.4227e-29	3.9394e-28	cytochrome c oxidase assembly factor COX20
8624	PSMG1	1.2393	-0.96665	0.27264	4.3495	2.5186e-29	4.0908e-28	proteasome assembly chaperone 1
10438	C1D	1.3537	-1.036	0.31771	3.7608	2.7687e-29	4.4918e-28	C1D nuclear receptor corepressor
54961	SSH3	-1.5949	1.4078	-0.18714	6.4999	2.7868e-29	4.5161e-28	slingshot protein phosphatase 3
4698	NDUFA5	1.3181	-0.96349	0.35464	5.23	2.8774e-29	4.6577e-28	NADH:ubiquinone oxidoreductase subunit A5
23779	ARHGAP8	2.0457	-2.7736	-0.72789	1.5081	3.1138e-29	5.0347e-28	Rho GTPase activating protein 8
3187	HNRNPH1	-1.3036	1.7095	0.40592	7.9906	3.3304e-29	5.3789e-28	heterogeneous nuclear ribonucleoprotein H1
6337	SCNN1A	-1.8171	1.6942	-0.12284	7.0762	3.6088e-29	5.822e-28	sodium channel epithelial 1 subunit alpha
3178	HNRNPA1	-1.7206	1.7204	-0.00018564	9.3116	3.6674e-29	5.9098e-28	heterogeneous nuclear ribonucleoprotein A1
23596	OPN3	1.5741	-1.8092	-0.23513	1.9668	3.6782e-29	5.9205e-28	opsin 3
254827	NAALADL2	1.9157	-1.599	0.31667	2.5928	3.8716e-29	6.2249e-28	N-acetylated alpha-linked acidic dipeptidase like 2
55156	ARMC1	1.4062	-1.2196	0.18663	4.3895	4.3297e-29	6.9537e-28	armadillo repeat containing 1
9866	TRIM66	-1.5972	1.5446	-0.052618	4.8525	4.3571e-29	6.9899e-28	tripartite motif containing 66
10938	EHD1	-1.4628	1.1761	-0.28671	6.3001	4.4559e-29	7.1404e-28	EH domain containing 1
8895	CPNE3	1.5949	-1.0196	0.5753	5.5707	5.0438e-29	8.0735e-28	copine 3
55096	EBLN2	3.9672	-3.1201	0.84715	0.17156	5.1939e-29	8.3044e-28	endogenous Bornavirus like nucleoprotein 2
85028	SNHG12	-1.5807	1.6034	0.022751	4.3427	5.2693e-29	8.4157e-28	small nucleolar RNA host gene 12
5754	PTK7	-1.5987	1.4592	-0.1395	7.5165	5.4742e-29	8.7332e-28	protein tyrosine kinase 7 (inactive)
5592	PRKG1	2.1892	-2.0678	0.12137	1.9711	5.6278e-29	8.9683e-28	protein kinase cGMP-dependent 1
2539	G6PD	-3.0722	2.8453	-0.2269	6.8582	5.7338e-29	9.1271e-28	glucose-6-phosphate dehydrogenase
415117	STX19	1.4903	-1.1905	0.2998	3.6068	6.2657e-29	9.9626e-28	syntaxin 19
5524	PTPA	-2.6358	2.6303	-0.0054844	8.0055	6.6073e-29	1.0485e-27	protein phosphatase 2 phosphatase activator
23029	RBM34	2.111	-1.7238	0.3872	0.80024	6.6086e-29	1.0485e-27	RNA binding motif protein 34
10632	ATP5MG	1.2683	-1.1473	0.12105	6.0417	6.6377e-29	1.0519e-27	ATP synthase membrane subunit g
8463	TEAD2	-2.1305	2.1745	0.044013	4.0193	7.3736e-29	1.1673e-27	TEA domain transcription factor 2
441168	CALHM6	3.5974	-3.6639	-0.066527	-0.24672	7.5885e-29	1.2e-27	calcium homeostasis modulator family member 6
80824	DUSP16	-1.3064	1.2449	-0.061564	6.1803	7.9516e-29	1.256e-27	dual specificity phosphatase 16
79982	DNAJB14	1.6051	-1.2499	0.35518	3.8842	8.2422e-29	1.3005e-27	DnaJ heat shock protein family (Hsp40) member B14
55973	BCAP29	1.4391	-1.2204	0.21879	4.8738	8.295e-29	1.3074e-27	B cell receptor associated protein 29
51279	C1RL	-1.6705	1.7455	0.074966	4.5993	9.1042e-29	1.4333e-27	complement C1r subcomponent like
55168	MRPS18A	1.0331	-1.1623	-0.12924	4.568	1.0616e-28	1.6695e-27	mitochondrial ribosomal protein S18A
5908	RAP1B	1.3428	-1.1629	0.17986	4.3683	1.1046e-28	1.7352e-27	"RAP1B, member of RAS oncogene family"
255758	TCTEX1D2	1.9589	-1.5926	0.36635	2.1305	1.1306e-28	1.7741e-27	Tctex1 domain containing 2
64122	FN3K	-1.9102	1.6668	-0.24341	3.0809	1.1537e-28	1.8085e-27	fructosamine 3 kinase
23523	CABIN1	-1.4039	1.0303	-0.37356	5.5985	1.2226e-28	1.9142e-27	calcineurin binding protein 1
7617	ZNF66	2.4739	-2.2455	0.2284	0.56124	1.4004e-28	2.1904e-27	zinc finger protein 66
509	ATP5F1C	1.2117	-1.0315	0.18022	7.1789	1.4304e-28	2.2348e-27	ATP synthase F1 subunit gamma
7517	XRCC3	-1.5627	1.0473	-0.51541	4.3244	1.4353e-28	2.2399e-27	X-ray repair cross complementing 3
54838	WBP1L	-1.2802	1.2499	-0.030271	6.5684	1.4604e-28	2.2767e-27	WW domain binding protein 1 like
51569	UFM1	1.3216	-0.89152	0.43005	5.627	1.4996e-28	2.3352e-27	ubiquitin fold modifier 1
285590	SH3PXD2B	-1.5785	1.3686	-0.20985	5.6382	1.5723e-28	2.4459e-27	SH3 and PX domains 2B
9696	CROCC	-1.7206	1.1661	-0.55457	5.8677	1.5868e-28	2.4657e-27	"ciliary rootlet coiled-coil, rootletin"
83856	FSD1L	2.0648	-1.7239	0.34088	1.4804	1.605e-28	2.4912e-27	fibronectin type III and SPRY domain containing 1 like
28958	COA3	1.2644	-1.2513	0.013085	6.0911	1.6318e-28	2.5301e-27	cytochrome c oxidase assembly factor 3
1958	EGR1	-1.7335	1.7749	0.041436	7.6469	1.6659e-28	2.5803e-27	early growth response 1
9126	SMC3	1.2924	-1.1668	0.12565	5.187	1.7862e-28	2.7636e-27	structural maintenance of chromosomes 3
155400	NSUN5P1	-1.2954	1.2884	-0.0070497	4.8315	1.9252e-28	2.9754e-27	NSUN5 pseudogene 1
51241	COX16	1.6941	-1.3866	0.30749	2.188	1.9567e-28	3.021e-27	cytochrome c oxidase assembly factor COX16
22993	HMGXB3	-1.226	1.0333	-0.19267	6.2463	2.0009e-28	3.0858e-27	HMG-box containing 3
51626	DYNC2LI1	1.3772	-1.0165	0.36073	3.4247	2.1695e-28	3.3423e-27	dynein cytoplasmic 2 light intermediate chain 1
11212	PLPBP	1.1284	-1.0917	0.036652	4.8716	2.1762e-28	3.349e-27	pyridoxal phosphate binding protein
8482	SEMA7A	-2.3591	2.1583	-0.20078	4.8429	2.2172e-28	3.4083e-27	semaphorin 7A (John Milton Hagen blood group)
148206	ZNF714	2.1198	-1.8926	0.22713	2.0125	2.5985e-28	3.9903e-27	zinc finger protein 714
6171	RPL41	-1.8998	1.9813	0.081515	9.6261	2.8705e-28	4.4033e-27	ribosomal protein L41
51668	HSPB11	1.433	-1.0957	0.33725	4.1455	2.9417e-28	4.5077e-27	heat shock protein family B (small) member 11
51347	TAOK3	1.0014	-0.61466	0.38676	4.7115	3.0781e-28	4.7116e-27	TAO kinase 3
1108	CHD4	-1.3201	1.5327	0.21261	5.7003	3.2792e-28	5.0141e-27	chromodomain helicase DNA binding protein 4
114971	PTPMT1	1.3024	-1.3467	-0.044234	3.1973	3.3392e-28	5.1005e-27	protein tyrosine phosphatase mitochondrial 1
3797	KIF3C	-1.7429	1.4912	-0.25174	4.2062	3.3629e-28	5.1312e-27	kinesin family member 3C
4792	NFKBIA	1.1571	-0.97117	0.18597	6.246	3.4476e-28	5.2548e-27	NFKB inhibitor alpha
285237	C3orf38	1.0396	-0.83516	0.20446	4.0863	3.5536e-28	5.4107e-27	chromosome 3 open reading frame 38
23247	KIAA0556	-1.3161	1.2252	-0.090851	5.2606	3.6241e-28	5.5064e-27	KIAA0556
54665	RSBN1	1.6067	-1.3194	0.28729	3.2662	3.6218e-28	5.5064e-27	round spermatid basic protein 1
200424	TET3	-1.5236	1.5244	0.00078368	6.4615	3.7868e-28	5.7474e-27	tet methylcytosine dioxygenase 3
2123	EVI2A	3.2866	-2.8662	0.42035	-0.7161	3.8049e-28	5.7688e-27	ecotropic viral integration site 2A
57701	NCKAP5L	-1.9288	1.4015	-0.52725	5.1554	3.8162e-28	5.7798e-27	NCK associated protein 5 like
23002	DAAM1	1.2758	-0.92847	0.34737	6.4854	4.0844e-28	6.1795e-27	dishevelled associated activator of morphogenesis 1
1843	DUSP1	1.5375	-1.4624	0.07507	5.2649	4.6558e-28	7.0366e-27	dual specificity phosphatase 1
22874	PLEKHA6	-2.5042	2.6348	0.13059	4.9055	5.0449e-28	7.6167e-27	pleckstrin homology domain containing A6
167691	LCA5	2.1614	-1.9642	0.19716	1.2485	5.4335e-28	8.1948e-27	lebercilin LCA5
954	ENTPD2	-2.4679	1.9862	-0.4817	4.968	5.7171e-28	8.6135e-27	ectonucleoside triphosphate diphosphohydrolase 2
8986	RPS6KA4	-1.9854	1.6869	-0.29849	4.983	5.7632e-28	8.6739e-27	ribosomal protein S6 kinase A4
84888	SPPL2A	1.4204	-1.291	0.12945	4.5595	5.951e-28	8.947e-27	signal peptide peptidase like 2A
388536	ZNF790	1.4677	-1.177	0.29077	2.1457	6.211e-28	9.3282e-27	zinc finger protein 790
56603	CYP26B1	-2.5127	2.4339	-0.078784	5.754	6.2733e-28	9.412e-27	cytochrome P450 family 26 subfamily B member 1
9585	KIF20B	1.9273	-1.4147	0.51259	2.6477	7.0821e-28	1.0614e-26	kinesin family member 20B
157285	PRAG1	-1.7827	1.7011	-0.081613	5.1606	7.3418e-28	1.0992e-26	"PEAK1 related, kinase-activating pseudokinase 1"
6201	RPS7	-1.833	1.958	0.12495	9.7666	7.5122e-28	1.1235e-26	ribosomal protein S7
780	DDR1	-1.6119	1.46	-0.1519	8.689	7.539e-28	1.1264e-26	discoidin domain receptor tyrosine kinase 1
387119	CEP85L	2.8039	-2.3851	0.41879	0.47695	7.5775e-28	1.131e-26	centrosomal protein 85 like
9039	UBA3	1.0657	-0.77179	0.29389	5.242	8.0334e-28	1.1978e-26	ubiquitin like modifier activating enzyme 3
23528	ZNF281	2.065	-1.6751	0.3899	1.619	8.2064e-28	1.2223e-26	zinc finger protein 281
79735	TBC1D17	-1.3789	1.2989	-0.079985	6.465	8.2688e-28	1.2303e-26	TBC1 domain family member 17
160287	LDHAL6A	4.4857	-4.0996	0.38609	-1.1004	8.3059e-28	1.2345e-26	lactate dehydrogenase A like 6A
4535	MT-ND1	-2.6449	2.6619	0.016983	11.655	8.5283e-28	1.2663e-26	mitochondrially encoded NADH dehydrogenase 1
54826	GIN1	1.397	-1.2777	0.11929	2.2842	8.8666e-28	1.3151e-26	gypsy retrotransposon integrase 1
4863	NPAT	1.8247	-1.5526	0.27211	2.9118	9.3984e-28	1.3926e-26	"nuclear protein, coactivator of histone transcription"
9456	HOMER1	1.8625	-1.6772	0.18533	4.6382	9.4795e-28	1.4032e-26	homer scaffold protein 1
6386	SDCBP	1.7142	-1.4417	0.2725	4.0634	1.0648e-27	1.5745e-26	syndecan binding protein
60682	SMAP1	1.1045	-1.4005	-0.296	4.4765	1.0757e-27	1.5885e-26	small ArfGAP 1
51014	TMED7	1.8824	-1.4283	0.45402	3.8112	1.0765e-27	1.5885e-26	transmembrane p24 trafficking protein 7
2787	GNG5	0.96253	-1.2733	-0.3108	5.0646	1.1026e-27	1.6254e-26	G protein subunit gamma 5
23396	PIP5K1C	-1.7018	1.3084	-0.39341	5.2328	1.1087e-27	1.6327e-26	phosphatidylinositol-4-phosphate 5-kinase type 1 gamma
83989	FAM172A	1.2805	-1.1636	0.1169	4.4194	1.1544e-27	1.6982e-26	family with sequence similarity 172 member A
84197	POMK	2.4472	-2.364	0.083166	0.5927	1.1577e-27	1.7014e-26	protein O-mannose kinase
4926	NUMA1	-1.5582	1.3497	-0.20848	7.9386	1.1654e-27	1.7109e-26	nuclear mitotic apparatus protein 1
8325	FZD8	-1.9876	2.0846	0.097035	5.219	1.1905e-27	1.746e-26	frizzled class receptor 8
51643	TMBIM4	2.1852	-1.705	0.48014	3.5046	1.2012e-27	1.7599e-26	transmembrane BAX inhibitor motif containing 4
4298	MLLT1	-3.1677	3.0409	-0.12684	7.2694	1.2637e-27	1.8496e-26	MLLT1 super elongation complex subunit
84693	MCEE	1.1568	-0.83685	0.31997	4.5711	1.2932e-27	1.8908e-26	methylmalonyl-CoA epimerase
128710	SLX4IP	1.2222	-1.1266	0.095574	3.832	1.394e-27	2.0362e-26	SLX4 interacting protein
55116	TMEM39B	-1.566	1.4868	-0.079223	3.3311	1.4499e-27	2.1156e-26	transmembrane protein 39B
22878	TRAPPC8	1.3895	-1.3808	0.0086935	6.0387	1.5837e-27	2.3085e-26	trafficking protein particle complex 8
57648	KIAA1522	-2.1469	1.9197	-0.22719	7.0835	1.6269e-27	2.3691e-26	KIAA1522
257106	ARHGAP30	-2.1048	2.3053	0.20051	5.0786	1.6526e-27	2.404e-26	Rho GTPase activating protein 30
57002	YAE1	1.3705	-0.98337	0.38714	3.7697	1.8354e-27	2.6673e-26	YAE1 maturation factor of ABCE1
23151	GRAMD4	-1.3921	1.1248	-0.26725	6.1429	1.849e-27	2.6843e-26	GRAM domain containing 4
80155	NAA15	1.1703	-1.1071	0.063171	4.9202	1.8621e-27	2.7007e-26	"N-alpha-acetyltransferase 15, NatA auxiliary subunit"
28985	MCTS1	1.4103	-1.1701	0.24021	5.7018	1.9014e-27	2.7548e-26	MCTS1 re-initiation and release factor
6672	SP100	1.1003	-0.90077	0.19955	4.8001	1.995e-27	2.8875e-26	SP100 nuclear antigen
55738	ARFGAP1	-1.3407	1.0328	-0.30792	6.593	2.0259e-27	2.9294e-26	ADP ribosylation factor GTPase activating protein 1
57176	VARS2	-1.7651	1.4554	-0.30967	4.6948	2.1023e-27	3.0367e-26	"valyl-tRNA synthetase 2, mitochondrial"
9479	MAPK8IP1	-1.7901	1.7635	-0.026627	2.931	2.1475e-27	3.0989e-26	mitogen-activated protein kinase 8 interacting protein 1
5093	PCBP1	-1.333	0.9977	-0.33528	5.2512	2.18e-27	3.1426e-26	poly(rC) binding protein 1
27303	RBMS3	2.0063	-1.5311	0.47519	2.6542	2.3254e-27	3.3488e-26	RNA binding motif single stranded interacting protein 3
5639	PRRG2	-1.668	1.5337	-0.13436	4.2692	2.5496e-27	3.668e-26	proline rich and Gla domain 2
2196	FAT2	-1.448	1.354	-0.093996	7.4034	2.6619e-27	3.8258e-26	FAT atypical cadherin 2
599	BCL2L2	-2.2867	2.5927	0.30597	6.973	2.7519e-27	3.9512e-26	BCL2 like 2
23420	NOMO1	-1.4657	1.3361	-0.12965	5.2042	2.7798e-27	3.9872e-26	NODAL modulator 1
773	CACNA1A	3.5919	-3.3322	0.2597	0.21596	2.9401e-27	4.2129e-26	calcium voltage-gated channel subunit alpha1 A
6455	SH3GL1	-1.5186	1.3044	-0.2142	7.0147	3.0137e-27	4.3142e-26	"SH3 domain containing GRB2 like 1, endophilin A2"
153733	CCDC112	1.6131	-1.2795	0.33362	2.5598	3.0266e-27	4.3283e-26	coiled-coil domain containing 112
5101	PCDH9	3.8806	-3.5359	0.34464	-0.66367	3.1503e-27	4.5007e-26	protocadherin 9
27101	CACYBP	1.3758	-1.1679	0.20787	5.1805	3.263e-27	4.6571e-26	calcyclin binding protein
5585	PKN1	-1.6575	1.2461	-0.41148	4.1553	3.3453e-27	4.7697e-26	protein kinase N1
828	CAPS	-1.8803	1.6677	-0.21258	3.425	3.3691e-27	4.799e-26	calcyphosine
7786	MAP3K12	-1.6102	1.4945	-0.11576	3.4774	3.6174e-27	5.1476e-26	mitogen-activated protein kinase kinase kinase 12
55684	RABL6	-1.699	1.3272	-0.37182	7.1873	3.9011e-27	5.5457e-26	"RAB, member RAS oncogene family like 6"
84823	LMNB2	-1.4467	1.1826	-0.26409	5.9491	3.9775e-27	5.6487e-26	lamin B2
51110	LACTB2	1.3794	-1.2572	0.12219	2.5659	4.0243e-27	5.7096e-26	lactamase beta 2
55728	N4BP2	2.1008	-1.5909	0.50995	3.1124	4.3754e-27	6.2016e-26	NEDD4 binding protein 2
9651	PLCH2	-2.1306	1.6181	-0.51254	7.279	4.3943e-27	6.2222e-26	phospholipase C eta 2
567	B2M	1.7601	-1.2048	0.55533	7.6472	4.4567e-27	6.3043e-26	beta-2-microglobulin
23471	TRAM1	1.2879	-1.1711	0.11683	5.9059	4.6184e-27	6.5267e-26	translocation associated membrane protein 1
64801	ARV1	1.0994	-0.80127	0.29813	4.4781	5.0321e-27	7.1043e-26	"ARV1 homolog, fatty acid homeostasis modulator"
56983	POGLUT1	1.1169	-1.0326	0.084332	3.9523	5.4491e-27	7.6855e-26	protein O-glucosyltransferase 1
1769	DNAH8	4.3296	-4.3147	0.014958	-0.57984	5.8065e-27	8.1816e-26	dynein axonemal heavy chain 8
51118	UTP11	1.044	-0.81734	0.22669	5.2849	5.8835e-27	8.2819e-26	UTP11 small subunit processome component
79006	METRN	1.5293	-1.9114	-0.38205	4.7467	6.3581e-27	8.9412e-26	"meteorin, glial cell differentiation regulator"
23483	TGDS	1.6328	-1.0656	0.56721	3.2899	6.4167e-27	9.0147e-26	"TDP-glucose 4,6-dehydratase"
85358	SHANK3	-2.7015	2.3333	-0.36824	2.2861	6.6055e-27	9.271e-26	SH3 and multiple ankyrin repeat domains 3
7360	UGP2	1.0755	-1.0195	0.055997	6.1623	6.6805e-27	9.367e-26	UDP-glucose pyrophosphorylase 2
158358	KIAA2026	1.4601	-1.4709	-0.01077	4.6643	6.7563e-27	9.4641e-26	KIAA2026
4540	MT-ND5	-2.1678	2.14	-0.027799	11.255	6.8982e-27	9.6535e-26	mitochondrially encoded NADH dehydrogenase 5
401934	RNF223	-2.5082	2.185	-0.32316	3.3443	7.9063e-27	1.1053e-25	ring finger protein 223
5600	MAPK11	-2.849	2.5499	-0.2991	3.788	8.0314e-27	1.1217e-25	mitogen-activated protein kinase 11
85013	TMEM128	1.0803	-0.98635	0.093971	3.8345	8.1422e-27	1.1361e-25	transmembrane protein 128
55858	TMEM165	1.0807	-0.92082	0.15985	5.0049	8.6104e-27	1.2003e-25	transmembrane protein 165
58493	INIP	1.0428	-0.74922	0.29359	4.3836	9.0686e-27	1.2629e-25	INTS3 and NABP interacting protein
6650	CAPN15	-2.2478	1.74	-0.50779	5.9772	9.1302e-27	1.2703e-25	calpain 15
4188	MDFI	-1.9069	1.6762	-0.23068	5.9146	9.5041e-27	1.321e-25	MyoD family inhibitor
84298	LLPH	1.2139	-0.73167	0.48218	4.1767	1.1779e-26	1.6356e-25	"LLP homolog, long-term synaptic facilitation factor"
10905	MAN1A2	1.2528	-0.99122	0.26161	5.57	1.23e-26	1.7063e-25	mannosidase alpha class 1A member 2
56674	TMEM9B	1.0648	-0.96109	0.10368	6.3199	1.311e-26	1.817e-25	TMEM9 domain family member B
10421	CD2BP2	-1.5121	1.385	-0.12714	6.9243	1.316e-26	1.8222e-25	CD2 cytoplasmic tail binding protein 2
144363	ETFRF1	1.8615	-1.3139	0.54766	4.3045	1.3977e-26	1.9333e-25	electron transfer flavoprotein regulatory factor 1
56905	C15orf39	-1.5216	1.3644	-0.15714	3.996	1.4055e-26	1.9423e-25	chromosome 15 open reading frame 39
255783	INAFM1	-2.0373	1.712	-0.32522	4.5778	1.432e-26	1.9769e-25	InaF motif containing 1
1302	COL11A2	-2.5821	2.2196	-0.36244	2.0037	1.445e-26	1.993e-25	collagen type XI alpha 2 chain
10318	TNIP1	-1.4106	1.3152	-0.095417	6.9632	1.4558e-26	2.006e-25	TNFAIP3 interacting protein 1
51808	PHAX	0.93758	-0.64468	0.29289	5.0388	1.5076e-26	2.0753e-25	phosphorylated adaptor for RNA export
23732	FRRS1L	5.7655	-5.2091	0.55634	-1.3209	1.6053e-26	2.2078e-25	ferric chelate reductase 1 like
116983	ACAP3	-1.6352	1.257	-0.37817	7.0936	1.7584e-26	2.416e-25	"ArfGAP with coiled-coil, ankyrin repeat and PH domains 3"
399687	MYO18A	-1.7762	1.4005	-0.37576	7.2303	1.8333e-26	2.5165e-25	myosin XVIIIA
115704	EVI5L	-1.5976	1.177	-0.42058	5.1791	1.8523e-26	2.5401e-25	ecotropic viral integration site 5 like
80863	PRRT1	-2.4222	2.3536	-0.068553	3.1043	1.9168e-26	2.6261e-25	proline rich transmembrane protein 1
839	CASP6	1.3047	-1.1246	0.18011	4.3693	2.239e-26	3.0646e-25	caspase 6
8726	EED	1.1961	-1.1428	0.053379	3.7417	2.3047e-26	3.1515e-25	embryonic ectoderm development
55837	EAPP	1.3105	-1.0274	0.28313	5.3739	2.3728e-26	3.2416e-25	E2F associated phosphoprotein
375775	PNPLA7	-1.6463	1.3729	-0.27335	5.8299	2.5561e-26	3.4886e-25	patatin like phospholipase domain containing 7
55279	ZNF654	1.869	-1.4226	0.44637	3.5203	2.5659e-26	3.4986e-25	zinc finger protein 654
79718	TBL1XR1	1.3125	-0.97372	0.33878	5.5348	2.6363e-26	3.5912e-25	TBL1X receptor 1
5878	RAB5C	-1.0159	1.3125	0.29657	5.1571	2.6638e-26	3.6253e-25	"RAB5C, member RAS oncogene family"
113263	GLCCI1	1.8922	-1.4838	0.40837	3.3141	2.6663e-26	3.6253e-25	glucocorticoid induced 1
8411	EEA1	2.1953	-1.7058	0.48946	4.9479	2.7252e-26	3.7018e-25	early endosome antigen 1
22893	BAHD1	-2.2184	2.2636	0.045258	6.1995	2.7859e-26	3.7807e-25	bromo adjacent homology domain containing 1
2072	ERCC4	1.5097	-1.3782	0.13155	2.6948	2.8327e-26	3.8406e-25	"ERCC excision repair 4, endonuclease catalytic subunit"
610	HCN2	-5.1959	4.9717	-0.22424	2.9799	3.1382e-26	4.2508e-25	hyperpolarization activated cyclic nucleotide gated potassium and sodium channel 2
163050	ZNF564	3.2925	-3.2327	0.059851	-0.67217	3.2369e-26	4.3803e-25	zinc finger protein 564
100996763	NOTCH2NLB	2.7506	-6.3769	-3.6262	-0.51089	3.396e-26	4.5914e-25	notch 2 N-terminal like B
51105	PHF20L1	1.1247	-1.0084	0.11629	5.0565	3.4161e-26	4.6141e-25	PHD finger protein 20 like 1
23325	WASHC4	1.6699	-1.3598	0.3101	4.0921	3.5564e-26	4.7991e-25	WASH complex subunit 4
9768	PCLAF	2.1577	-2.0409	0.11675	1.3738	3.6449e-26	4.9139e-25	PCNA clamp associated factor
7341	SUMO1	1.1009	-0.84858	0.25231	6.3396	3.7857e-26	5.0989e-25	small ubiquitin like modifier 1
1400	CRMP1	-1.8713	1.867	-0.0043238	3.8603	3.8996e-26	5.2475e-25	collapsin response mediator protein 1
10772	SRSF10	1.4821	-1.1733	0.30886	5.2942	4.1205e-26	5.5396e-25	serine and arginine rich splicing factor 10
26173	INTS1	-1.3109	0.92493	-0.38596	6.5785	4.2279e-26	5.6786e-25	integrator complex subunit 1
994	CDC25B	-1.6188	1.5707	-0.048054	4.2075	4.361e-26	5.8519e-25	cell division cycle 25B
4117	MAK	2.2427	-2.1297	0.11309	0.42024	4.5505e-26	6.1004e-25	male germ cell associated kinase
9453	GGPS1	1.2693	-0.94798	0.32133	4.3281	4.963e-26	6.647e-25	geranylgeranyl diphosphate synthase 1
7697	ZNF138	1.4629	-1.0614	0.40149	3.1879	4.9675e-26	6.647e-25	zinc finger protein 138
23654	PLXNB2	-1.3777	1.0801	-0.29766	8.3659	5.4529e-26	7.2898e-25	plexin B2
23428	SLC7A8	-1.9306	1.9515	0.020897	7.5404	6.044e-26	8.0651e-25	solute carrier family 7 member 8
4709	NDUFB3	1.3552	-0.93696	0.41825	6.1464	6.043e-26	8.0651e-25	NADH:ubiquinone oxidoreductase subunit B3
785	CACNB4	3.2174	-2.6214	0.59608	0.29841	6.4768e-26	8.6345e-25	calcium voltage-gated channel auxiliary subunit beta 4
10552	ARPC1A	1.1235	-1.1258	-0.0022469	5.5277	6.6912e-26	8.912e-25	actin related protein 2/3 complex subunit 1A
57523	NYNRIN	-1.681	1.884	0.203	5.6623	6.8514e-26	9.1169e-25	NYN domain and retroviral integrase containing
79848	CSPP1	1.5933	-1.5222	0.071011	2.651	7.3077e-26	9.7152e-25	centrosome and spindle pole associated protein 1
51562	MBIP	1.175	-0.79108	0.38391	3.7506	7.7876e-26	1.0344e-24	MAP3K12 binding inhibitory protein 1
3357	HTR2B	3.7687	-3.7608	0.0079493	-1.3389	8.6133e-26	1.143e-24	5-hydroxytryptamine receptor 2B
7518	XRCC4	1.3846	-1.4165	-0.031922	3.558	8.7352e-26	1.1581e-24	X-ray repair cross complementing 4
120103	SLC36A4	1.4057	-1.1527	0.25296	3.7615	8.7908e-26	1.1644e-24	solute carrier family 36 member 4
463	ZFHX3	1.6194	-0.97288	0.64652	2.6059	9.0068e-26	1.1919e-24	zinc finger homeobox 3
378108	TRIM74	1.7076	-1.9429	-0.2353	1.8015	9.8708e-26	1.305e-24	tripartite motif containing 74
9846	GAB2	-1.8959	1.6087	-0.28712	5.1845	1.0031e-25	1.325e-24	GRB2 associated binding protein 2
9772	TMEM94	-1.3984	1.2875	-0.11095	5.065	1.0394e-25	1.3717e-24	transmembrane protein 94
3574	IL7	2.859	-2.4188	0.44017	0.25058	1.0443e-25	1.3768e-24	interleukin 7
4724	NDUFS4	1.2389	-0.94757	0.29128	5.9352	1.0566e-25	1.3918e-24	NADH:ubiquinone oxidoreductase subunit S4
23174	ZCCHC14	-1.3154	1.4557	0.14033	4.3748	1.1439e-25	1.5054e-24	zinc finger CCHC-type containing 14
29103	DNAJC15	1.5474	-1.3884	0.15906	4.7348	1.1562e-25	1.5202e-24	DnaJ heat shock protein family (Hsp40) member C15
283298	OLFML1	3.6299	-3.9385	-0.30868	-0.27888	1.163e-25	1.5277e-24	olfactomedin like 1
51372	TMA7	1.5685	-1.0628	0.50577	6.1795	1.2453e-25	1.6344e-24	translation machinery associated 7 homolog
130355	C2orf76	1.4639	-0.89784	0.56602	3.751	1.2466e-25	1.6345e-24	chromosome 2 open reading frame 76
51386	EIF3L	-1.3153	1.2562	-0.059073	7.8043	1.2542e-25	1.643e-24	eukaryotic translation initiation factor 3 subunit L
4784	NFIX	-1.646	1.6	-0.046061	6.9111	1.2722e-25	1.6652e-24	nuclear factor I X
79751	SLC25A22	-1.3132	0.98631	-0.32692	4.5246	1.2945e-25	1.6927e-24	solute carrier family 25 member 22
51072	MEMO1	1.3939	-1.7103	-0.31645	1.8449	1.318e-25	1.7219e-24	mediator of cell motility 1
9786	KIAA0586	1.1095	-0.96796	0.14153	3.5444	1.332e-25	1.7387e-24	KIAA0586
51026	GOLT1B	1.5369	-1.1628	0.37411	3.5214	1.4644e-25	1.9097e-24	golgi transport 1B
23094	SIPA1L3	-1.6996	1.3492	-0.3504	6.1145	1.4705e-25	1.9159e-24	signal induced proliferation associated 1 like 3
55327	LIN7C	1.4706	-0.99225	0.47831	4.4638	1.4775e-25	1.9233e-24	"lin-7 homolog C, crumbs cell polarity complex component"
283349	RASSF3	-1.5261	1.826	0.29993	4.1919	1.5091e-25	1.9626e-24	Ras association domain family member 3
10250	SRRM1	1.0146	-0.88529	0.1293	6.0434	1.5245e-25	1.9809e-24	serine and arginine repetitive matrix 1
150696	PROM2	-1.3628	1.1608	-0.20203	8.0823	1.6377e-25	2.1261e-24	prominin 2
1891	ECH1	0.94976	-1.2107	-0.26096	6.3986	1.7547e-25	2.2759e-24	enoyl-CoA hydratase 1
57506	MAVS	-1.2195	1.1915	-0.028002	6.6485	1.8644e-25	2.4159e-24	mitochondrial antiviral signaling protein
196463	PLBD2	-1.5338	1.3908	-0.14307	5.1982	1.9212e-25	2.4873e-24	phospholipase B domain containing 2
29079	MED4	1.4948	-1.1248	0.36999	5.8139	1.9798e-25	2.5609e-24	mediator complex subunit 4
85444	LRRCC1	2.2931	-1.663	0.63013	3.0246	2.044e-25	2.6416e-24	leucine rich repeat and coiled-coil centrosomal protein 1
1509	CTSD	-1.9576	1.5915	-0.36607	8.6664	2.2289e-25	2.878e-24	cathepsin D
4296	MAP3K11	-1.3584	0.93544	-0.423	6.4168	2.338e-25	3.0161e-24	mitogen-activated protein kinase kinase kinase 11
6142	RPL18A	-1.8341	1.7795	-0.054659	9.4368	2.4073e-25	3.1027e-24	ribosomal protein L18a
51426	POLK	2.2478	-1.798	0.4498	2.2961	2.6598e-25	3.4251e-24	DNA polymerase kappa
105377224	LOC105377224	2.9239	-2.6649	0.25896	-0.6048	2.8173e-25	3.6246e-24	uncharacterized LOC105377224
374618	TEX9	1.8379	-1.3939	0.444	1.6582	2.9677e-25	3.8147e-24	testis expressed 9
4036	LRP2	5.304	-4.514	0.79003	-0.79945	3.0434e-25	3.9085e-24	LDL receptor related protein 2
110806298	C17orf113	-2.0806	1.9637	-0.1169	2.2238	3.1955e-25	4.1002e-24	chromosome 17 open reading frame 113
55186	SLC25A36	1.9065	-1.353	0.55342	4.1921	3.2109e-25	4.1162e-24	solute carrier family 25 member 36
26153	KIF26A	-3.079	2.6359	-0.44314	6.5328	3.5992e-25	4.6099e-24	kinesin family member 26A
100128881	VPS9D1-AS1	-2.12	1.7532	-0.36682	2.8158	3.9633e-25	5.0717e-24	VPS9D1 antisense RNA 1
54492	NEURL1B	-1.6716	1.4046	-0.26707	5.2344	4.0388e-25	5.1638e-24	neuralized E3 ubiquitin protein ligase 1B
79161	TMEM243	1.4483	-1.2173	0.231	2.6621	4.0987e-25	5.2357e-24	transmembrane protein 243
221545	C6orf136	-1.597	1.4997	-0.097313	3.616	4.1037e-25	5.2374e-24	chromosome 6 open reading frame 136
92170	MTG1	0.8201	-1.1741	-0.35402	3.9504	4.2414e-25	5.4083e-24	mitochondrial ribosome associated GTPase 1
9567	GTPBP1	-1.596	1.446	-0.15003	6.4851	4.2802e-25	5.4529e-24	GTP binding protein 1
27430	MAT2B	1.0361	-0.88916	0.14691	5.0219	4.3744e-25	5.5681e-24	methionine adenosyltransferase 2B
8481	OFD1	1.0745	-0.92977	0.14471	5.7603	4.4728e-25	5.6882e-24	OFD1 centriole and centriolar satellite protein
80864	EGFL8	-2.4394	2.8541	0.41477	2.3546	4.4907e-25	5.7059e-24	EGF like domain multiple 8
25841	ABTB2	-1.5066	1.5348	0.028256	5.399	4.5369e-25	5.7596e-24	ankyrin repeat and BTB domain containing 2
9522	SCAMP1	1.6925	-1.2913	0.40116	4.1639	4.7339e-25	6.0043e-24	secretory carrier membrane protein 1
6141	RPL18	-1.7191	1.6451	-0.073966	9.9516	4.8937e-25	6.2016e-24	ribosomal protein L18
3619	INCENP	-1.7613	1.5563	-0.20499	3.3566	5.0638e-25	6.4115e-24	inner centromere protein
2521	FUS	-1.2902	1.3973	0.10707	7.8759	5.4009e-25	6.8322e-24	FUS RNA binding protein
10612	TRIM3	-1.4916	1.5186	0.026954	3.791	5.4783e-25	6.9241e-24	tripartite motif containing 3
23480	SEC61G	1.302	-0.91181	0.39023	5.5136	5.6084e-25	7.0823e-24	SEC61 translocon subunit gamma
79072	FASTKD3	1.3302	-1.1348	0.19534	2.451	5.9891e-25	7.5564e-24	FAST kinase domains 3
1730	DIAPH2	1.425	-1.4431	-0.018107	4.8133	6.97e-25	8.7862e-24	diaphanous related formin 2
25865	PRKD2	-1.2754	1.0269	-0.2485	5.6451	7.1708e-25	9.0314e-24	protein kinase D2
79930	DOK3	-1.9317	1.686	-0.24571	3.2419	7.2218e-25	9.0878e-24	docking protein 3
81558	FAM117A	-1.4096	1.486	0.076471	3.4107	7.266e-25	9.1353e-24	family with sequence similarity 117 member A
53373	TPCN1	-1.552	1.3074	-0.24458	6.5086	7.3057e-25	9.1772e-24	two pore segment channel 1
22870	PPP6R1	-1.6075	1.2891	-0.31841	6.6756	7.3728e-25	9.2534e-24	protein phosphatase 6 regulatory subunit 1
7976	FZD3	1.1238	-0.85006	0.27372	5.2067	7.55e-25	9.4675e-24	frizzled class receptor 3
394	ARHGAP5	2.6437	-2.3521	0.29159	4.0807	7.6515e-25	9.5864e-24	Rho GTPase activating protein 5
27230	SERP1	1.0762	-0.99024	0.085962	6.3646	7.7877e-25	9.7486e-24	stress associated endoplasmic reticulum protein 1
9071	CLDN10	1.4761	-1.4293	0.046819	4.4426	8.1879e-25	1.0241e-23	claudin 10
9842	PLEKHM1	-1.1194	1.0248	-0.09468	5.1553	8.4178e-25	1.0519e-23	pleckstrin homology and RUN domain containing M1
151393	RMDN2	1.6375	-1.3799	0.25764	1.8765	8.4651e-25	1.0569e-23	regulator of microtubule dynamics 2
2902	GRIN1	-3.9238	3.8131	-0.11069	0.92829	8.5566e-25	1.0674e-23	glutamate ionotropic receptor NMDA type subunit 1
197131	UBR1	1.0687	-0.86144	0.20723	4.5546	9.3028e-25	1.1595e-23	ubiquitin protein ligase E3 component n-recognin 1
8525	DGKZ	-1.2602	0.91962	-0.34058	7.3203	9.4986e-25	1.1828e-23	diacylglycerol kinase zeta
286075	ZNF707	-1.158	0.82769	-0.33035	4.317	1.0692e-24	1.3302e-23	zinc finger protein 707
63915	BLOC1S5	1.2268	-0.97141	0.25544	3.4752	1.123e-24	1.396e-23	biogenesis of lysosomal organelles complex 1 subunit 5
404220	C6orf201	4.1003	-4.6309	-0.53055	-1.2867	1.1718e-24	1.4554e-23	chromosome 6 open reading frame 201
1981	EIF4G1	-1.7754	1.615	-0.16041	9.0254	1.1932e-24	1.4807e-23	eukaryotic translation initiation factor 4 gamma 1
150709	ANKAR	1.9339	-1.6343	0.29954	0.97664	1.2165e-24	1.5083e-23	ankyrin and armadillo repeat containing
9530	BAG4	1.3482	-1.0584	0.28976	3.4976	1.2264e-24	1.5193e-23	BAG cochaperone 4
51406	NOL7	1.0084	-0.96077	0.047628	5.8576	1.2335e-24	1.5268e-23	nucleolar protein 7
7059	THBS3	-1.5657	1.5192	-0.046568	5.1155	1.2543e-24	1.5511e-23	thrombospondin 3
55791	LRIF1	1.4019	-1.1295	0.27242	2.9319	1.2661e-24	1.5644e-23	ligand dependent nuclear receptor interacting factor 1
388753	COA6	1.3338	-1.032	0.3018	3.8774	1.3149e-24	1.6233e-23	cytochrome c oxidase assembly factor 6
9344	TAOK2	-1.6653	1.4274	-0.23794	6.5547	1.4408e-24	1.7773e-23	TAO kinase 2
153396	TMEM161B	1.4694	-1.173	0.29636	2.7943	1.4436e-24	1.7791e-23	transmembrane protein 161B
6157	RPL27A	-1.7843	1.8442	0.059911	9.9524	1.4624e-24	1.8007e-23	ribosomal protein L27a
26086	GPSM1	-1.5555	1.0988	-0.45669	6.0334	1.5434e-24	1.8989e-23	G protein signaling modulator 1
26012	NSMF	-1.1503	0.86709	-0.28324	5.7108	1.6059e-24	1.9741e-23	NMDA receptor synaptonuclear signaling and neuronal migration factor
54165	DCUN1D1	1.381	-0.97185	0.40915	4.4436	1.6196e-24	1.9893e-23	defective in cullin neddylation 1 domain containing 1
55814	BDP1	2.1958	-1.888	0.30774	5.2568	1.6732e-24	2.0533e-23	"B double prime 1, subunit of RNA polymerase III transcription initiation factor IIIB"
55105	GPATCH2	1.2329	-1.008	0.22491	4.1086	1.7728e-24	2.1737e-23	G-patch domain containing 2
26046	LTN1	1.7415	-1.4319	0.30958	4.0606	2.1244e-24	2.6026e-23	listerin E3 ubiquitin protein ligase 1
147929	ZNF565	1.5521	-1.5189	0.033183	1.2718	2.1352e-24	2.6136e-23	zinc finger protein 565
4636	MYL5	-1.1977	0.85149	-0.34621	4.1155	2.2024e-24	2.6935e-23	myosin light chain 5
1952	CELSR2	-1.504	1.3331	-0.17094	8.8432	2.2814e-24	2.7854e-23	cadherin EGF LAG seven-pass G-type receptor 2
54531	MIER2	-1.6851	1.3555	-0.32958	5.7998	2.2797e-24	2.7854e-23	MIER family member 2
25936	NSL1	1.246	-1.0019	0.24411	3.6201	2.3587e-24	2.8773e-23	NSL1 component of MIS12 kinetochore complex
388789	SMIM26	1.4143	-0.882	0.53234	4.7565	2.3716e-24	2.8906e-23	small integral membrane protein 26
643677	CCDC168	6.2448	-3.9523	2.2925	-0.86943	2.4309e-24	2.9603e-23	coiled-coil domain containing 168
1947	EFNB1	-1.3732	1.179	-0.1942	7.3852	2.4418e-24	2.9712e-23	ephrin B1
83591	THAP2	1.547	-1.2223	0.32478	2.1336	2.5194e-24	3.063e-23	THAP domain containing 2
6235	RPS29	-1.5186	1.81	0.29145	8.7111	2.6111e-24	3.1717e-23	ribosomal protein S29
222234	FAM185A	1.3415	-1.3202	0.02124	2.3596	2.7122e-24	3.2918e-23	family with sequence similarity 185 member A
79741	CCDC7	2.1181	-1.8727	0.24546	1.3653	2.7426e-24	3.3258e-23	coiled-coil domain containing 7
112398	EGLN2	-1.6725	1.4737	-0.19878	3.0099	2.8287e-24	3.4274e-23	egl-9 family hypoxia inducible factor 2
4125	MAN2B1	-1.3452	0.9261	-0.41915	5.8693	2.9491e-24	3.5702e-23	mannosidase alpha class 2B member 1
54741	LEPROT	1.1641	-0.95667	0.20743	6.1294	3.1541e-24	3.8141e-23	leptin receptor overlapping transcript
65998	C11orf95	-2.0666	2.1361	0.069537	3.9162	3.1558e-24	3.8141e-23	chromosome 11 open reading frame 95
5378	PMS1	1.4001	-1.0341	0.36604	2.8552	3.2507e-24	3.9255e-23	"PMS1 homolog 1, mismatch repair system component"
476	ATP1A1	-1.8273	1.8018	-0.025531	8.0597	3.2645e-24	3.9355e-23	ATPase Na+/K+ transporting subunit alpha 1
23186	RCOR1	-1.3722	1.436	0.063839	5.6667	3.2624e-24	3.9355e-23	REST corepressor 1
8557	TCAP	-3.8253	3.517	-0.30829	0.78306	3.291e-24	3.9641e-23	titin-cap
7423	VEGFB	-1.5739	1.3833	-0.19066	6.6288	3.3152e-24	3.9899e-23	vascular endothelial growth factor B
353274	ZNF445	-1.1727	1.1941	0.021394	4.6278	3.3218e-24	3.9946e-23	zinc finger protein 445
57572	DOCK6	-1.3799	1.0758	-0.30418	6.1086	3.3637e-24	4.0415e-23	dedicator of cytokinesis 6
51535	PPHLN1	0.9918	-0.65788	0.33391	5.4193	3.376e-24	4.0528e-23	periphilin 1
55788	LMBRD1	1.1393	-0.82238	0.31688	5.0867	3.4092e-24	4.0893e-23	LMBR1 domain containing 1
100131187	TSTD1	1.1755	-1.2784	-0.10286	6.6562	3.4411e-24	4.1242e-23	thiosulfate sulfurtransferase like domain containing 1
85360	SYDE1	-2.6277	2.2312	-0.39649	2.5495	3.8287e-24	4.5849e-23	synapse defective Rho GTPase homolog 1
23625	FAM89B	1.1223	-1.2587	-0.13643	4.4572	4.0716e-24	4.8717e-23	family with sequence similarity 89 member B
91039	DPP9	-1.1495	0.97084	-0.17869	5.8845	4.0852e-24	4.8838e-23	dipeptidyl peptidase 9
54758	KLHDC4	-1.226	0.92182	-0.30421	4.8038	4.1942e-24	5.01e-23	kelch domain containing 4
23326	USP22	-1.1373	1.1002	-0.037089	6.9771	4.332e-24	5.1703e-23	ubiquitin specific peptidase 22
728130	NUTM2D	-2.8343	2.7188	-0.11547	1.2855	4.3678e-24	5.2087e-23	NUT family member 2D
6609	SMPD1	-1.2915	1.1545	-0.13705	5.5815	4.502e-24	5.3642e-23	sphingomyelin phosphodiesterase 1
4791	NFKB2	-1.7827	1.586	-0.19667	4.2961	4.5119e-24	5.3717e-23	nuclear factor kappa B subunit 2
9140	ATG12	0.97583	-0.43819	0.53765	4.7406	4.5615e-24	5.4262e-23	autophagy related 12
51062	ATL1	1.1606	-1.1265	0.034081	3.9813	4.6097e-24	5.479e-23	atlastin GTPase 1
57198	ATP8B2	-1.4397	1.3637	-0.076037	4.7705	4.6569e-24	5.5305e-23	ATPase phospholipid transporting 8B2
57591	MRTFA	-1.4785	1.2914	-0.18703	5.7329	4.6638e-24	5.5341e-23	myocardin related transcription factor A
130557	ZNF513	-1.2298	1.0173	-0.21253	5.254	4.875e-24	5.7799e-23	zinc finger protein 513
344148	NCKAP5	1.6564	-1.7406	-0.084134	4.0382	5.106e-24	6.0488e-23	NCK associated protein 5
11188	NISCH	-1.378	1.1899	-0.18807	7.1019	5.2391e-24	6.2014e-23	nischarin
57149	LYRM1	1.136	-0.92306	0.21295	4.5134	5.2532e-24	6.213e-23	LYR motif containing 1
199704	ZNF585A	1.6885	-1.5523	0.13625	2.412	5.4659e-24	6.4592e-23	zinc finger protein 585A
4289	MKLN1	1.0249	-1.0113	0.013513	4.4679	5.6605e-24	6.6836e-23	muskelin 1
29100	TMEM208	1.0957	-1.082	0.013729	5.3514	5.7011e-24	6.7261e-23	transmembrane protein 208
285753	CEP57L1	1.4414	-1.342	0.099433	2.2727	5.756e-24	6.7852e-23	centrosomal protein 57 like 1
7469	NELFA	-1.2306	0.96452	-0.26604	5.1905	5.9705e-24	7.0323e-23	negative elongation factor complex member A
8870	IER3	-1.7907	1.494	-0.29674	6.6506	6.582e-24	7.7462e-23	immediate early response 3
5453	POU3F1	1.4879	-2.1411	-0.65318	4.2412	6.8436e-24	8.0475e-23	POU class 3 homeobox 1
5692	PSMB4	-1.4079	1.4452	0.037271	7.6553	6.9785e-24	8.1994e-23	proteasome 20S subunit beta 4
54505	DHX29	1.1667	-1.0864	0.080312	5.2586	7.1181e-24	8.3566e-23	DExH-box helicase 29
9751	SNPH	-1.5309	1.1374	-0.39355	3.5729	7.2226e-24	8.4724e-23	syntaphilin
55284	UBE2W	1.352	-1.017	0.33493	3.6571	7.3624e-24	8.6294e-23	ubiquitin conjugating enzyme E2 W
6161	RPL32	-1.6872	1.9067	0.2195	10.014	7.4567e-24	8.7328e-23	ribosomal protein L32
54534	MRPL50	1.0795	-0.65447	0.425	4.5433	7.5728e-24	8.8615e-23	mitochondrial ribosomal protein L50
9727	RAB11FIP3	-1.4467	1.2214	-0.22528	5.5404	7.7789e-24	9.0953e-23	RAB11 family interacting protein 3
11140	CDC37	-1.3239	1.2501	-0.073873	7.6021	8.1728e-24	9.548e-23	cell division cycle 37
4904	YBX1	-1.7732	1.7166	-0.056507	8.6542	8.5474e-24	9.9775e-23	Y-box binding protein 1
4363	ABCC1	-1.3941	1.466	0.071874	6.4049	8.7007e-24	1.0148e-22	ATP binding cassette subfamily C member 1
6500	SKP1	1.6138	-1.3458	0.26797	8.5998	8.8595e-24	1.0325e-22	S-phase kinase associated protein 1
51122	COMMD2	1.1475	-0.88822	0.25927	4.835	9.047e-24	1.0535e-22	COMM domain containing 2
51192	CKLF	2.6049	-3.5638	-0.95895	-0.16266	9.1934e-24	1.0697e-22	chemokine like factor
9789	SPCS2	0.99792	-0.77153	0.2264	5.2094	9.9118e-24	1.1523e-22	signal peptidase complex subunit 2
9811	CTIF	-2.4117	2.2254	-0.1863	6.7472	1.0391e-23	1.2071e-22	cap binding complex dependent translation initiation factor
6224	RPS20	-1.8175	1.9099	0.092431	9.6931	1.0768e-23	1.2498e-22	ribosomal protein S20
5480	PPIC	1.2404	-1.199	0.04137	4.6844	1.1266e-23	1.3066e-22	peptidylprolyl isomerase C
126006	PCP2	-3.3235	3.2783	-0.045139	1.1986	1.1296e-23	1.309e-22	Purkinje cell protein 2
65094	JMJD4	0.76896	-1.1233	-0.35437	4.4194	1.1415e-23	1.3217e-22	jumonji domain containing 4
400619	LINC00511	1.3222	-1.0461	0.27609	4.8508	1.2003e-23	1.3887e-22	long intergenic non-protein coding RNA 511
51060	TXNDC12	1.1507	-1.4389	-0.28826	2.6959	1.2368e-23	1.4298e-22	thioredoxin domain containing 12
643641	ZNF862	-1.3108	1.2393	-0.071446	4.4078	1.2444e-23	1.4374e-22	zinc finger protein 862
64773	PCED1A	-1.2326	1.1441	-0.088512	5.4428	1.2491e-23	1.4417e-22	PC-esterase domain containing 1A
64857	PLEKHG2	-2.2718	1.9261	-0.34568	4.117	1.2972e-23	1.496e-22	pleckstrin homology and RhoGEF domain containing G2
5802	PTPRS	-2.0632	1.8526	-0.21057	4.6903	1.3185e-23	1.5194e-22	protein tyrosine phosphatase receptor type S
11020	IFT27	-1.128	1.0933	-0.034657	4.5394	1.3377e-23	1.5402e-22	intraflagellar transport 27
22808	MRAS	-1.6505	1.4405	-0.21004	3.129	1.3889e-23	1.5979e-22	muscle RAS oncogene homolog
64787	EPS8L2	-1.6826	1.4609	-0.22167	8.1507	1.3963e-23	1.6051e-22	EPS8 like 2
2909	ARHGAP35	-1.3821	1.0861	-0.296	6.4125	1.3983e-23	1.6062e-22	Rho GTPase activating protein 35
5955	RCN2	1.3352	-1.0345	0.3007	5.7923	1.4047e-23	1.6122e-22	reticulocalbin 2
54815	GATAD2A	-1.3069	1.2354	-0.071462	7.2182	1.426e-23	1.6353e-22	GATA zinc finger domain containing 2A
116444	GRIN3B	-4.417	3.9464	-0.47067	0.59161	1.4451e-23	1.656e-22	glutamate ionotropic receptor NMDA type subunit 3B
57662	CAMSAP3	-1.7351	1.3267	-0.4084	7.6526	1.4487e-23	1.6587e-22	calmodulin regulated spectrin associated protein family member 3
63939	FAM217B	1.5314	-1.1787	0.35271	3.1864	1.4627e-23	1.6734e-22	family with sequence similarity 217 member B
6156	RPL30	-1.3798	1.6503	0.27045	9.0386	1.5456e-23	1.7668e-22	ribosomal protein L30
874	CBR3	1.7628	-1.9598	-0.19698	4.4004	1.5584e-23	1.78e-22	carbonyl reductase 3
54014	BRWD1	1.3092	-1.1012	0.20801	5.6963	1.6435e-23	1.8758e-22	bromodomain and WD repeat domain containing 1
80173	IFT74	1.4241	-1.1393	0.28481	3.3188	1.6656e-23	1.8995e-22	intraflagellar transport 74
2770	GNAI1	1.2502	-0.87067	0.37958	5.0249	1.6696e-23	1.9026e-22	G protein subunit alpha i1
55153	SDAD1	1.0306	-0.81569	0.21494	4.8786	1.7315e-23	1.9715e-22	SDA1 domain containing 1
9883	POM121	-1.1956	0.99148	-0.20411	5.3518	1.879e-23	2.1378e-22	POM121 transmembrane nucleoporin
84869	CBR4	1.0906	-0.76448	0.32614	4.2934	1.8967e-23	2.1562e-22	carbonyl reductase 4
100128569	C19orf71	-3.6034	3.3877	-0.21572	0.95542	1.9315e-23	2.194e-22	chromosome 19 open reading frame 71
10915	TCERG1	1.1718	-0.89883	0.273	5.5167	1.936e-23	2.1974e-22	transcription elongation regulator 1
9931	HELZ	1.5673	-1.344	0.22332	4.2922	2.064e-23	2.3408e-22	helicase with zinc finger
8766	RAB11A	1.0137	-0.83462	0.17906	7.7761	2.1642e-23	2.4525e-22	"RAB11A, member RAS oncogene family"
27252	KLHL20	1.2274	-1.0702	0.15721	3.6111	2.2652e-23	2.565e-22	kelch like family member 20
57549	IGSF9	-1.5175	1.2921	-0.22541	6.4414	2.3118e-23	2.6157e-22	immunoglobulin superfamily member 9
129531	MITD1	1.1783	-0.78174	0.39658	4.3223	2.3365e-23	2.6415e-22	microtubule interacting and trafficking domain containing 1
93986	FOXP2	3.3614	-3.3622	-0.0008247	-0.58812	2.3503e-23	2.655e-22	forkhead box P2
6397	SEC14L1	-1.661	1.4804	-0.18062	5.3541	2.4313e-23	2.7444e-22	SEC14 like lipid binding 1
65109	UPF3B	1.0002	-0.89549	0.10466	4.3193	2.4631e-23	2.7781e-22	UPF3B regulator of nonsense mediated mRNA decay
5069	PAPPA	2.0103	-2.2676	-0.25726	2.7912	2.4689e-23	2.7824e-22	pappalysin 1
203259	FAM219A	-2.4439	2.6891	0.24512	6.0252	2.5468e-23	2.868e-22	family with sequence similarity 219 member A
643911	CRNDE	1.9605	-1.5722	0.38838	4.39	2.589e-23	2.9119e-22	colorectal neoplasia differentially expressed
7767	ZNF224	1.5582	-1.2343	0.32397	2.8906	2.5899e-23	2.9119e-22	zinc finger protein 224
23334	SZT2	-1.1516	0.92879	-0.22284	5.7111	2.5935e-23	2.9138e-22	SZT2 subunit of KICSTOR complex
6929	TCF3	-1.4022	1.1348	-0.26733	6.8632	2.8854e-23	3.2392e-22	transcription factor 3
112495	GTF3C6	1.1721	-0.95703	0.21507	5.4888	2.9773e-23	3.3397e-22	general transcription factor IIIC subunit 6
7267	TTC3	1.0427	-1.0968	-0.054069	7.369	3.1532e-23	3.5343e-22	tetratricopeptide repeat domain 3
152185	SPICE1	2.5242	-1.9042	0.62008	0.64995	3.1652e-23	3.5449e-22	spindle and centriole associated protein 1
22841	RAB11FIP2	1.526	-1.1022	0.42383	3.0701	3.2675e-23	3.6567e-22	RAB11 family interacting protein 2
4331	MNAT1	1.1078	-0.93643	0.17134	3.9879	3.325e-23	3.718e-22	MNAT1 component of CDK activating kinase
90480	GADD45GIP1	0.9433	-1.251	-0.30766	5.6653	3.3817e-23	3.7786e-22	GADD45G interacting protein 1
85441	HELZ2	-1.8583	1.484	-0.37423	4.0656	3.4253e-23	3.8243e-22	helicase with zinc finger 2
51678	MPP6	1.8747	-1.5092	0.36548	2.3892	3.5032e-23	3.9082e-22	membrane palmitoylated protein 6
51663	ZFR	1.29	-1.1982	0.091793	5.4974	3.5144e-23	3.9177e-22	zinc finger RNA binding protein
25837	RAB26	2.1	-2.4847	-0.38466	0.37896	3.525e-23	3.9264e-22	"RAB26, member RAS oncogene family"
7538	ZFP36	-1.3793	1.2962	-0.0831	6.9531	3.806e-23	4.2361e-22	ZFP36 ring finger protein
100130894	VAC14-AS1	2.7275	-2.9735	-0.24602	-0.40506	3.9969e-23	4.4452e-22	VAC14 antisense RNA 1
54923	LIME1	-1.7512	1.2176	-0.53369	2.1458	4.1739e-23	4.6384e-22	Lck interacting transmembrane adaptor 1
4437	MSH3	1.0816	-0.90965	0.17191	4.2599	4.5966e-23	5.1042e-22	mutS homolog 3
100101267	POM121C	-1.568	1.5304	-0.037614	6.0912	4.7785e-23	5.3021e-22	POM121 transmembrane nucleoporin C
2241	FER	1.2526	-1.0124	0.24028	3.7943	5.2079e-23	5.7741e-22	FER tyrosine kinase
78991	PCYOX1L	-1.4412	1.4678	0.026615	4.0187	5.2838e-23	5.8538e-22	prenylcysteine oxidase 1 like
23710	GABARAPL1	-1.0423	1.3384	0.29616	5.8658	5.3554e-23	5.9285e-22	GABA type A receptor associated protein like 1
147837	ZNF563	1.1119	-1.1433	-0.031397	2.6553	5.8934e-23	6.5191e-22	zinc finger protein 563
285555	STPG2	3.3354	-3.9212	-0.5858	-1.2861	5.9651e-23	6.5933e-22	sperm tail PG-rich repeat containing 2
58476	TP53INP2	-1.993	2.0316	0.038633	8.0447	6.0053e-23	6.6326e-22	tumor protein p53 inducible nuclear protein 2
84080	ENKD1	-1.4278	1.3525	-0.075304	3.7499	6.0275e-23	6.652e-22	enkurin domain containing 1
84787	KMT5C	-1.5167	1.1204	-0.39628	5.0826	6.1149e-23	6.7433e-22	lysine methyltransferase 5C
26589	MRPL46	0.90794	-1.0764	-0.16844	2.5808	6.3396e-23	6.9857e-22	mitochondrial ribosomal protein L46
140687	GCNT7	2.7325	-3.2335	-0.50104	-0.73616	6.4275e-23	7.0772e-22	glucosaminyl (N-acetyl) transferase family member 7
124540	MSI2	-1.0188	1.2939	0.27517	4.7626	6.4594e-23	7.1068e-22	musashi RNA binding protein 2
5314	PKHD1	4.2881	-4.0735	0.21457	-1.1542	6.4697e-23	7.1127e-22	PKHD1 ciliary IPT domain containing fibrocystin/polyductin
51684	SUFU	-1.806	1.6858	-0.12021	5.6402	6.6065e-23	7.2575e-22	SUFU negative regulator of hedgehog signaling
7040	TGFB1	-1.9103	1.4536	-0.45669	5.0715	6.6253e-23	7.2726e-22	transforming growth factor beta 1
27000	DNAJC2	0.99264	-0.95775	0.034882	4.7922	6.6456e-23	7.2894e-22	DnaJ heat shock protein family (Hsp40) member C2
51247	PAIP2	1.3623	-1.1154	0.2469	6.4851	6.9117e-23	7.5725e-22	poly(A) binding protein interacting protein 2
63967	CLSPN	1.476	-1.5082	-0.032238	2.0215	6.9143e-23	7.5725e-22	claspin
55854	ZC3H15	1.0289	-0.89824	0.13062	6.1476	6.9359e-23	7.5904e-22	zinc finger CCCH-type containing 15
100130449	LOC100130449	-3.2401	3.1913	-0.048772	2.6812	6.9829e-23	7.636e-22	uncharacterized LOC100130449
5446	PON3	1.3355	-1.3867	-0.051206	4.4001	7.0306e-23	7.6823e-22	paraoxonase 3
4085	MAD2L1	1.8681	-1.7764	0.091723	2.5714	7.0813e-23	7.7319e-22	mitotic arrest deficient 2 like 1
1203	CLN5	1.183	-1.0839	0.099157	3.1158	7.3928e-23	8.0658e-22	CLN5 intracellular trafficking protein
59345	GNB4	1.3538	-1.3232	0.030635	5.1787	7.6025e-23	8.2882e-22	G protein subunit beta 4
152756	FAM218A	2.0011	-1.8158	0.18532	1.7462	7.9559e-23	8.667e-22	family with sequence similarity 218 member A
84190	METTL25	1.4443	-1.2513	0.19295	2.5127	8.0121e-23	8.7216e-22	methyltransferase like 25
84078	KBTBD7	1.6965	-1.2815	0.415	2.15	8.2631e-23	8.9881e-22	kelch repeat and BTB domain containing 7
643155	SMIM15	1.2532	-0.96167	0.29157	4.3084	8.4539e-23	9.1886e-22	small integral membrane protein 15
51019	WASHC3	1.2435	-0.91085	0.33266	5.1497	8.5213e-23	9.2548e-22	WASH complex subunit 3
2026	ENO2	-1.4735	1.6541	0.18054	4.1517	9.051e-23	9.8227e-22	enolase 2
139341	FUNDC1	1.204	-1.0164	0.1876	4.0356	9.2348e-23	1.0015e-21	FUN14 domain containing 1
79778	MICALL2	-1.7359	1.2098	-0.52608	5.8114	9.4734e-23	1.0266e-21	MICAL like 2
23595	ORC3	1.0506	-0.79416	0.25645	4.2274	9.5788e-23	1.0372e-21	origin recognition complex subunit 3
9469	CHST3	-1.7433	1.5186	-0.22475	5.7962	9.6008e-23	1.0388e-21	carbohydrate sulfotransferase 3
83478	ARHGAP24	1.2291	-1.2398	-0.010715	3.1947	9.6454e-23	1.0428e-21	Rho GTPase activating protein 24
8872	CDC123	0.92869	-0.8294	0.099287	5.7538	9.7304e-23	1.0512e-21	cell division cycle 123
51586	MED15	-1.0221	0.70411	-0.31796	6.5823	1.002e-22	1.0817e-21	mediator complex subunit 15
92979	MARCHF9	-1.8177	1.6801	-0.13765	4.5745	1.0464e-22	1.1288e-21	membrane associated ring-CH-type finger 9
56899	ANKS1B	1.9865	-1.759	0.22751	2.0122	1.0975e-22	1.183e-21	ankyrin repeat and sterile alpha motif domain containing 1B
3909	LAMA3	-1.466	1.5772	0.11123	5.9406	1.1096e-22	1.1951e-21	laminin subunit alpha 3
23648	SSBP3	-1.3949	1.5269	0.13205	6.119	1.2067e-22	1.2988e-21	single stranded DNA binding protein 3
6119	RPA3	1.5965	-1.3753	0.22126	3.8948	1.2896e-22	1.387e-21	replication protein A3
83692	CD99L2	-1.3659	1.159	-0.20691	4.3644	1.2986e-22	1.3956e-21	CD99 molecule like 2
9702	CEP57	1.2153	-1.0629	0.15237	4.4591	1.3026e-22	1.3989e-21	centrosomal protein 57
196394	AMN1	1.3843	-1.1862	0.19808	2.1051	1.3042e-22	1.3995e-21	antagonist of mitotic exit network 1 homolog
527	ATP6V0C	-1.075	-0.89033	-1.9654	3.5141	1.3906e-22	1.4911e-21	ATPase H+ transporting V0 subunit c
221037	JMJD1C	1.7252	-1.4817	0.24352	5.2766	1.4383e-22	1.5411e-21	jumonji domain containing 1C
1977	EIF4E	1.3177	-0.94375	0.37395	5.9777	1.4763e-22	1.5807e-21	eukaryotic translation initiation factor 4E
54480	CHPF2	-1.1378	0.8052	-0.33258	5.4377	1.5788e-22	1.6892e-21	chondroitin polymerizing factor 2
23256	SCFD1	0.92722	-0.8644	0.062818	5.8008	1.6034e-22	1.7142e-21	sec1 family domain containing 1
80726	IQCN	-1.5861	1.2396	-0.34653	3.602	1.6223e-22	1.7331e-21	IQ motif containing N
8611	PLPP1	0.79995	-0.90084	-0.10089	5.7301	1.6585e-22	1.7704e-21	phospholipid phosphatase 1
30836	DNTTIP2	0.95508	-0.87292	0.082165	6.0835	1.671e-22	1.7825e-21	deoxynucleotidyltransferase terminal interacting protein 2
23585	TMEM50A	0.93379	-0.77876	0.15503	6.3247	1.6913e-22	1.8028e-21	transmembrane protein 50A
57708	MIER1	1.1916	-0.92123	0.27038	4.2773	1.7275e-22	1.84e-21	MIER1 transcriptional regulator
8487	GEMIN2	1.1073	-1.1588	-0.051503	3.0617	1.748e-22	1.8605e-21	gem nuclear organelle associated protein 2
27158	NDOR1	-1.3664	0.992	-0.37441	4.436	1.7897e-22	1.9034e-21	NADPH dependent diflavin oxidoreductase 1
23351	KHNYN	-1.3416	1.1743	-0.16725	6.1291	1.8436e-22	1.9593e-21	KH and NYN domain containing
29844	TFPT	-1.4519	1.1341	-0.31789	3.677	1.8473e-22	1.9618e-21	TCF3 fusion partner
808	CALM3	-1.4695	1.3682	-0.10132	7.264	1.854e-22	1.9675e-21	calmodulin 3
64101	LRRC4	-2.5453	2.3112	-0.23415	3.7241	1.8889e-22	2.003e-21	leucine rich repeat containing 4
51282	SCAND1	0.65706	-1.2282	-0.57116	5.7232	1.9241e-22	2.0388e-21	SCAN domain containing 1
27292	DIMT1	1.0059	-0.76157	0.2443	4.2422	2.0028e-22	2.1207e-21	DIMT1 rRNA methyltransferase and ribosome maturation factor
1164	CKS2	1.6245	-1.3966	0.22796	3.685	2.0174e-22	2.1346e-21	CDC28 protein kinase regulatory subunit 2
6181	RPLP2	-1.8025	1.6836	-0.11887	9.7025	2.085e-22	2.2045e-21	ribosomal protein lateral stalk subunit P2
55627	SMPD4	-1.1494	0.88286	-0.26656	6.0026	2.1606e-22	2.2827e-21	sphingomyelin phosphodiesterase 4
10652	YKT6	-1.2055	1.1795	-0.026003	7.2246	2.2144e-22	2.3378e-21	YKT6 v-SNARE homolog
2036	EPB41L1	-1.8677	2.0846	0.21687	4.8276	2.2902e-22	2.416e-21	erythrocyte membrane protein band 4.1 like 1
100462981	MTRNR2L2	3.2698	-1.5365	1.7333	0.029762	2.3277e-22	2.4538e-21	MT-RNR2 like 2
29985	SLC39A3	0.85509	-1.1996	-0.34453	4.5956	2.3368e-22	2.4617e-21	solute carrier family 39 member 3
9231	DLG5	-1.7878	1.5465	-0.24129	5.6484	2.4716e-22	2.6017e-21	discs large MAGUK scaffold protein 5
10491	CRTAP	-1.0701	1.1952	0.12519	5.9208	2.5954e-22	2.73e-21	cartilage associated protein
1060	CENPC	1.4935	-1.1143	0.37925	3.4057	2.6369e-22	2.7717e-21	centromere protein C
5430	POLR2A	-1.1733	1.0713	-0.102	6.9582	2.775e-22	2.9147e-21	RNA polymerase II subunit A
58515	SELENOK	1.0877	-0.7729	0.31483	5.9981	2.8882e-22	3.0313e-21	selenoprotein K
23466	CBX6	-1.8715	1.6789	-0.19262	5.9872	2.9017e-22	3.0433e-21	chromobox 6
9351	SLC9A3R2	-2.0584	1.844	-0.21445	2.9542	2.9293e-22	3.07e-21	SLC9A3 regulator 2
1880	GPR183	3.7287	-3.9485	-0.21979	-0.62428	2.9505e-22	3.09e-21	G protein-coupled receptor 183
56904	SH3GLB2	-1.7192	1.7134	-0.0058156	8.8109	2.9721e-22	3.1103e-21	"SH3 domain containing GRB2 like, endophilin B2"
26140	TTLL3	-1.2123	1.1486	-0.063679	5.2876	3.1054e-22	3.2474e-21	tubulin tyrosine ligase like 3
64403	CDH24	-1.5153	1.4108	-0.10457	4.0136	3.1559e-22	3.2978e-21	cadherin 24
79659	DYNC2H1	1.2954	-1.1899	0.10555	3.0624	3.2776e-22	3.4225e-21	dynein cytoplasmic 2 heavy chain 1
5610	EIF2AK2	1.2837	-0.8938	0.38988	4.0943	3.342e-22	3.4873e-21	eukaryotic translation initiation factor 2 alpha kinase 2
127579	DCST2	-1.7311	1.6989	-0.032176	2.7606	3.4442e-22	3.5913e-21	DC-STAMP domain containing 2
100132074	FOXO6	-3.124	2.6448	-0.47923	1.9798	3.5534e-22	3.7024e-21	forkhead box O6
140885	SIRPA	-2.0324	2.088	0.055521	7.8134	3.7465e-22	3.9008e-21	signal regulatory protein alpha
100507500	EGFR-AS1	3.4507	-3.758	-0.30732	-1.024	4.0721e-22	4.2368e-21	EGFR antisense RNA 1
6637	SNRPG	1.1998	-0.91684	0.28298	5.3731	4.1023e-22	4.2651e-21	small nuclear ribonucleoprotein polypeptide G
6249	CLIP1	1.4478	-1.1668	0.28105	7.8975	4.2032e-22	4.3668e-21	CAP-Gly domain containing linker protein 1
56342	PPAN	-1.4624	1.1375	-0.32481	2.9635	4.4024e-22	4.5704e-21	peter pan homolog
8535	CBX4	-1.7173	1.5927	-0.1246	5.6244	4.5525e-22	4.7229e-21	chromobox 4
285381	DPH3	0.98333	-0.82727	0.15606	4.7092	4.592e-22	4.7604e-21	diphthamide biosynthesis 3
84520	GON7	1.3215	-0.97186	0.34968	2.5615	4.8094e-22	4.9822e-21	GON7 subunit of KEOPS complex
1627	DBN1	-1.6534	1.3704	-0.28303	6.5489	5.1331e-22	5.3137e-21	drebrin 1
522	ATP5PF	1.2451	-0.8969	0.34816	6.6606	5.2343e-22	5.4145e-21	ATP synthase peripheral stalk subunit F6
221264	AK9	1.4993	-1.0816	0.41772	3.6075	5.5149e-22	5.7007e-21	adenylate kinase 9
572	BAD	0.66799	-1.1476	-0.47966	4.7416	5.584e-22	5.768e-21	BCL2 associated agonist of cell death
8738	CRADD	1.092	-0.85214	0.2399	3.9076	5.8844e-22	6.0739e-21	CASP2 and RIPK1 domain containing adaptor with death domain
9497	SLC4A7	2.0991	-1.6513	0.44778	2.7768	6.0901e-22	6.2817e-21	solute carrier family 4 member 7
388662	SLC6A17	-2.6475	2.0974	-0.55012	2.0472	6.174e-22	6.3637e-21	solute carrier family 6 member 17
2029	ENSA	-1.2065	1.4315	0.22494	8.3965	6.5915e-22	6.7892e-21	endosulfine alpha
102288414	C11orf98	2.148	-2.6575	-0.50951	-0.27409	7.0143e-22	7.2195e-21	chromosome 11 open reading frame 98
285550	FAM200B	1.1454	-0.90729	0.23809	4.1162	7.0375e-22	7.2381e-21	family with sequence similarity 200 member B
339324	ZNF260	0.99428	-0.71032	0.28397	4.5267	7.0659e-22	7.2622e-21	zinc finger protein 260
84951	TNS4	-1.9939	2.3267	0.3328	7.0754	7.1304e-22	7.3232e-21	tensin 4
9138	ARHGEF1	-1.5268	1.2209	-0.30589	7.5935	7.5557e-22	7.7544e-21	Rho guanine nucleotide exchange factor 1
79053	ALG8	1.0853	-0.80408	0.28119	4.4066	7.645e-22	7.8405e-21	"ALG8 alpha-1,3-glucosyltransferase"
9289	ADGRG1	-1.4244	1.1456	-0.27877	8.5397	7.9704e-22	8.1684e-21	adhesion G protein-coupled receptor G1
54544	CRCT1	-2.0447	2.3038	0.25915	7.6069	8.618e-22	8.8258e-21	cysteine rich C-terminal 1
649	BMP1	-1.7048	1.3162	-0.38857	5.4422	9.1077e-22	9.3206e-21	bone morphogenetic protein 1
7016	TESK1	-1.6821	1.4547	-0.22732	4.0703	9.3961e-22	9.6033e-21	testis associated actin remodelling kinase 1
27092	CACNG4	-2.2176	2.1818	-0.03586	3.038	9.3973e-22	9.6033e-21	calcium voltage-gated channel auxiliary subunit gamma 4
55749	CCAR1	1.0145	-0.79501	0.21953	5.5639	9.5603e-22	9.7629e-21	cell division cycle and apoptosis regulator 1
8504	PEX3	1.0945	-0.99845	0.096091	3.7683	1.0192e-21	1.0401e-20	peroxisomal biogenesis factor 3
140465	MYL6B	-1.233	1.1164	-0.11661	5.7178	1.051e-21	1.0718e-20	myosin light chain 6B
4649	MYO9A	1.0708	-0.91979	0.15097	4.849	1.0575e-21	1.0776e-20	myosin IXA
54910	SEMA4C	-1.9681	1.8168	-0.15129	6.4996	1.0795e-21	1.0993e-20	semaphorin 4C
4728	NDUFS8	0.88259	-1.1584	-0.27584	6.6102	1.0838e-21	1.1021e-20	NADH:ubiquinone oxidoreductase core subunit S8
51106	TFB1M	1.1818	-1.0589	0.12289	3.3959	1.0835e-21	1.1021e-20	"transcription factor B1, mitochondrial"
9412	MED21	1.7928	-1.5033	0.28948	4.9712	1.1127e-21	1.1307e-20	mediator complex subunit 21
9014	TAF1B	1.2439	-1.2317	0.012126	4.1106	1.1716e-21	1.1896e-20	"TATA-box binding protein associated factor, RNA polymerase I subunit B"
92259	MRPS36	1.2249	-0.94517	0.27976	4.8527	1.1805e-21	1.1972e-20	mitochondrial ribosomal protein S36
8844	KSR1	-1.5855	1.3418	-0.24366	4.7119	1.1807e-21	1.1972e-20	kinase suppressor of ras 1
7559	ZNF12	1.3019	-1.082	0.2199	4.4386	1.1966e-21	1.2125e-20	zinc finger protein 12
4150	MAZ	-1.193	0.8505	-0.34246	4.8021	1.2003e-21	1.2153e-20	MYC associated zinc finger protein
259266	ASPM	1.9175	-1.712	0.20552	2.4862	1.2259e-21	1.2404e-20	abnormal spindle microtubule assembly
757	TMEM50B	1.0405	-0.746	0.29445	4.6973	1.2304e-21	1.2441e-20	transmembrane protein 50B
112	ADCY6	-1.2355	1.0438	-0.19175	5.0673	1.2454e-21	1.2583e-20	adenylate cyclase 6
54968	TMEM70	1.1229	-0.94316	0.17971	3.9153	1.2647e-21	1.277e-20	transmembrane protein 70
55311	ZNF444	-1.3875	1.1182	-0.26933	4.8318	1.2777e-21	1.2892e-20	zinc finger protein 444
8896	BUD31	0.97847	-0.85708	0.1214	6.1109	1.3091e-21	1.3199e-20	BUD31 homolog
151246	SGO2	1.7947	-1.5772	0.21749	1.4564	1.319e-21	1.329e-20	shugoshin 2
246184	CDC26	1.1055	-1.1365	-0.031052	3.3462	1.3574e-21	1.3668e-20	cell division cycle 26
221937	FOXK1	-1.3686	1.0904	-0.27821	5.2289	1.3789e-21	1.3874e-20	forkhead box K1
83734	ATG10	1.0712	-0.89377	0.17744	3.3869	1.405e-21	1.4126e-20	autophagy related 10
9092	SART1	-1.1683	0.89972	-0.26854	6.1658	1.4347e-21	1.4416e-20	"spliceosome associated factor 1, recruiter of U4/U6.U5 tri-snRNP"
79582	SPAG16	1.2484	-0.99528	0.25314	3.2339	1.4613e-21	1.4672e-20	sperm associated antigen 16
10385	BTN2A2	-1.1777	1.2723	0.094597	3.6396	1.5457e-21	1.5508e-20	butyrophilin subfamily 2 member A2
6155	RPL27	-1.4903	1.7509	0.26059	9.5397	1.6057e-21	1.61e-20	ribosomal protein L27
55012	PPP2R3C	1.2146	-1.0371	0.17747	3.2703	1.6751e-21	1.6783e-20	protein phosphatase 2 regulatory subunit B''gamma
6183	MRPS12	0.93308	-1.0854	-0.15233	5.0297	1.7326e-21	1.7348e-20	mitochondrial ribosomal protein S12
84661	DPY30	1.618	-1.224	0.39398	5.8236	1.7357e-21	1.7367e-20	dpy-30 histone methyltransferase complex regulatory subunit
9317	PTER	1.5241	-1.3012	0.22284	2.7635	1.7405e-21	1.7403e-20	phosphotriesterase related
6297	SALL2	-2.0414	2.0254	-0.015965	2.947	1.7468e-21	1.7453e-20	spalt like transcription factor 2
80071	CCDC15	1.6303	-1.7563	-0.12603	1.1088	1.7699e-21	1.7672e-20	coiled-coil domain containing 15
7297	TYK2	-1.1955	0.82712	-0.36838	6.0371	1.8327e-21	1.8287e-20	tyrosine kinase 2
10541	ANP32B	-1.2707	1.4726	0.20196	6.7128	1.9173e-21	1.9117e-20	acidic nuclear phosphoprotein 32 family member B
23053	ZSWIM8	-1.1455	0.9638	-0.18171	6.806	1.9454e-21	1.9371e-20	zinc finger SWIM-type containing 8
6605	SMARCE1	1.1519	-1.0727	0.079174	3.3675	1.9454e-21	1.9371e-20	"SWI/SNF related, matrix associated, actin dependent regulator of chromatin, subfamily e, member 1"
26122	EPC2	-1.1461	1.142	-0.0041389	4.0413	2.0568e-21	2.0466e-20	enhancer of polycomb homolog 2
340895	MALRD1	1.9667	-2.0986	-0.13193	1.5637	2.0615e-21	2.0498e-20	MAM and LDL receptor class A domain containing 1
64976	MRPL40	1.0016	-0.98362	0.017946	5.2642	2.1111e-21	2.0977e-20	mitochondrial ribosomal protein L40
160418	TMTC3	1.4	-0.81814	0.5819	4.3303	2.1144e-21	2.0994e-20	transmembrane O-mannosyltransferase targeting cadherins 3
114625	ERMAP	-1.2272	1.1818	-0.045375	4.1542	2.1319e-21	2.1154e-20	erythroblast membrane associated protein (Scianna blood group)
55328	RNLS	1.2409	-1.2495	-0.0085989	3.8301	2.2077e-21	2.1891e-20	"renalase, FAD dependent amine oxidase"
54819	ZCCHC10	1.0192	-0.81262	0.20656	3.7986	2.2469e-21	2.2264e-20	zinc finger CCHC-type containing 10
84942	WDR73	1.015	-1.1498	-0.13489	3.1278	2.3536e-21	2.3306e-20	WD repeat domain 73
148252	DIRAS1	-2.5177	2.8201	0.30231	4.7179	2.3801e-21	2.3551e-20	DIRAS family GTPase 1
79768	KATNBL1	1.8945	-1.4638	0.43067	5.3709	2.4039e-21	2.377e-20	katanin regulatory subunit B1 like 1
1120	CHKB	-2.1969	2.3658	0.16894	2.1327	2.4452e-21	2.4163e-20	choline kinase beta
22868	FASTKD2	0.92598	-0.83856	0.087412	4.8	2.6042e-21	2.5716e-20	FAST kinase domains 2
84874	ZNF514	-1.2499	1.3668	0.11693	4.7637	2.6726e-21	2.6373e-20	zinc finger protein 514
23288	IQCE	-1.11	1.0075	-0.10248	5.5154	2.6868e-21	2.6495e-20	IQ motif containing E
23262	PPIP5K2	1.8688	-1.4208	0.44806	3.8326	2.726e-21	2.6863e-20	diphosphoinositol pentakisphosphate kinase 2
57695	USP37	2.2735	-2.0882	0.18528	2.195	2.7449e-21	2.7031e-20	ubiquitin specific peptidase 37
143662	MUC15	1.1903	-0.96658	0.22374	6.2413	2.802e-21	2.7574e-20	"mucin 15, cell surface associated"
51592	TRIM33	1.3004	-0.84242	0.45801	5.0801	2.8322e-21	2.7852e-20	tripartite motif containing 33
1656	DDX6	-0.79065	1.1205	0.32986	7.2703	2.9134e-21	2.8631e-20	DEAD-box helicase 6
5534	PPP3R1	-1.314	1.5115	0.1975	4.8895	2.9501e-21	2.8972e-20	"protein phosphatase 3 regulatory subunit B, alpha"
26007	TKFC	-1.1892	0.95538	-0.23381	5.1894	2.9564e-21	2.9015e-20	triokinase and FMN cyclase
8887	TAX1BP1	1.0637	-0.8708	0.19286	7.0816	3.1855e-21	3.1242e-20	Tax1 binding protein 1
7334	UBE2N	0.86626	-0.63053	0.23573	6.17	3.1949e-21	3.1285e-20	ubiquitin conjugating enzyme E2 N
7433	VIPR1	-1.3103	1.6079	0.29759	5.7848	3.1965e-21	3.1285e-20	vasoactive intestinal peptide receptor 1
100130311	C17orf107	-1.7659	1.4627	-0.30321	2.2946	3.1927e-21	3.1285e-20	chromosome 17 open reading frame 107
91151	TIGD7	2.06	-1.9203	0.13975	0.38065	3.3077e-21	3.2351e-20	tigger transposable element derived 7
164	AP1G1	-1.0251	1.0992	0.074091	6.5732	3.3659e-21	3.2898e-20	adaptor related protein complex 1 subunit gamma 1
80221	ACSF2	-1.6792	1.5922	-0.087012	5.1706	3.3987e-21	3.3196e-20	acyl-CoA synthetase family member 2
85379	KIAA1671	-1.8221	1.7195	-0.1025	6.7252	3.4686e-21	3.3856e-20	KIAA1671
66004	LYNX1	-2.4347	2.2117	-0.22301	5.0699	3.4944e-21	3.4085e-20	Ly6/neurotoxin 1
84295	PHF6	2.1016	-1.3059	0.79575	2.8068	3.4979e-21	3.4095e-20	PHD finger protein 6
374986	MIGA1	1.9171	-1.0691	0.84792	2.0421	3.928e-21	3.8262e-20	mitoguardin 1
2186	BPTF	1.0131	-0.94307	0.070082	5.9111	4.0154e-21	3.9087e-20	bromodomain PHD finger transcription factor
9322	TRIP10	-1.7552	1.7569	0.0016307	6.5104	4.0656e-21	3.9549e-20	thyroid hormone receptor interactor 10
10643	IGF2BP3	5.724	-3.8524	1.8716	-1.5012	4.1695e-21	4.0532e-20	insulin like growth factor 2 mRNA binding protein 3
23770	FKBP8	-1.5086	1.2479	-0.26075	8.0783	4.2495e-21	4.1282e-20	FKBP prolyl isomerase 8
65267	WNK3	1.6961	-1.5573	0.13875	1.1303	4.3096e-21	4.1837e-20	WNK lysine deficient protein kinase 3
5074	PAWR	1.0987	-0.70579	0.39296	5.5267	4.5172e-21	4.3823e-20	pro-apoptotic WT1 regulator
338707	B4GALNT4	-2.3258	1.9402	-0.38553	3.3423	4.5574e-21	4.4183e-20	"beta-1,4-N-acetyl-galactosaminyltransferase 4"
4090	SMAD5	1.5001	-1.0895	0.41066	5.0311	4.734e-21	4.5864e-20	SMAD family member 5
54858	PGPEP1	-1.4363	1.4518	0.015564	3.5645	5.0799e-21	4.9183e-20	pyroglutamyl-peptidase I
770	CA11	-1.4485	1.5036	0.055159	4.5764	5.1875e-21	5.0191e-20	carbonic anhydrase 11
122553	TRAPPC6B	1.2959	-1.5569	-0.26093	2.8964	5.2608e-21	5.0865e-20	trafficking protein particle complex 6B
80312	TET1	2.0379	-1.692	0.3459	1.1561	5.4609e-21	5.2764e-20	tet methylcytosine dioxygenase 1
57106	NAT14	-1.5761	1.5454	-0.030642	3.3207	5.591e-21	5.3985e-20	N-acetyltransferase 14 (putative)
22839	DLGAP4	-1.7138	1.6728	-0.040985	8.0301	5.9053e-21	5.6981e-20	DLG associated protein 4
100526693	ARPC4-TTLL3	2.2011	-3.8639	-1.6629	-1.1278	5.9943e-21	5.7801e-20	ARPC4-TTLL3 readthrough
1968	EIF2S3	-0.86926	1.0953	0.22601	7.3907	6.189e-21	5.9639e-20	eukaryotic translation initiation factor 2 subunit gamma
8295	TRRAP	-1.0062	0.95282	-0.053402	5.3211	6.2079e-21	5.9764e-20	transformation/transcription domain associated protein
127002	ATXN7L2	-1.3028	1.0529	-0.24985	3.848	6.2103e-21	5.9764e-20	ataxin 7 like 2
25959	KANK2	-1.3518	1.1879	-0.16389	3.5878	6.6275e-21	6.3735e-20	KN motif and ankyrin repeat domains 2
253260	RICTOR	1.8306	-1.2005	0.63009	3.5168	6.7213e-21	6.4595e-20	RPTOR independent companion of MTOR complex 2
402665	IGLON5	-3.5474	3.4312	-0.1162	0.76871	7.1057e-21	6.8244e-20	IgLON family member 5
10290	SPEG	-2.5332	2.2367	-0.29646	5.3121	7.5798e-21	7.2748e-20	striated muscle enriched protein kinase
26025	PCDHGA12	2.226	-2.1872	0.03875	0.87989	7.6564e-21	7.3434e-20	"protocadherin gamma subfamily A, 12"
151194	METTL21A	1.2906	-1.0467	0.24391	1.8787	7.7566e-21	7.4345e-20	methyltransferase like 21A
643376	BTBD18	3.4607	-3.4977	-0.036912	-1.0896	8.2391e-21	7.8917e-20	BTB domain containing 18
3965	LGALS9	-2.202	2.025	-0.17702	1.7271	8.532e-21	8.1668e-20	galectin 9
54328	GPR173	-4.0939	3.997	-0.09688	0.60351	8.8635e-21	8.4785e-20	G protein-coupled receptor 173
56834	GPR137	-1.2365	0.94849	-0.28803	4.4514	8.8856e-21	8.494e-20	G protein-coupled receptor 137
1949	EFNB3	-1.75	2.035	0.28505	4.5059	8.9167e-21	8.5123e-20	ephrin B3
59348	ZNF350	0.97607	-0.87972	0.096357	3.3533	8.916e-21	8.5123e-20	zinc finger protein 350
285955	SPDYE1	2.2689	-2.5229	-0.254	-0.15375	9.1842e-21	8.7619e-20	speedy/RINGO cell cycle regulator family member E1
7347	UCHL3	1.8539	-1.5547	0.29917	5.128	9.434e-21	8.9942e-20	ubiquitin C-terminal hydrolase L3
29888	STRN4	-1.1033	0.7932	-0.31011	6.6792	9.72e-21	9.2607e-20	striatin 4
2975	GTF3C1	-1.3362	1.1208	-0.21538	7.4278	9.7404e-21	9.2741e-20	general transcription factor IIIC subunit 1
56925	LXN	1.2598	-1.1357	0.12413	3.3419	1.0416e-20	9.911e-20	latexin
9656	MDC1	-1.7636	1.6543	-0.1093	4.5292	1.0457e-20	9.943e-20	mediator of DNA damage checkpoint 1
27113	BBC3	-1.7632	1.6666	-0.096607	3.0081	1.0649e-20	1.0119e-19	BCL2 binding component 3
92482	BBIP1	1.0806	-0.81571	0.26485	3.3179	1.0855e-20	1.0308e-19	BBSome interacting protein 1
4714	NDUFB8	1.0421	-0.98612	0.055964	5.2445	1.1236e-20	1.0663e-19	NADH:ubiquinone oxidoreductase subunit B8
79874	RABEP2	-1.1243	0.75208	-0.37221	5.8592	1.1457e-20	1.0865e-19	"rabaptin, RAB GTPase binding effector protein 2"
8446	DUSP11	0.93766	-0.7302	0.20747	4.7114	1.1506e-20	1.0905e-19	dual specificity phosphatase 11
11018	TMED1	0.89871	-1.3796	-0.48089	3.1527	1.2978e-20	1.2292e-19	transmembrane p24 trafficking protein 1
374654	KIF7	-1.6729	1.3243	-0.34859	4.34	1.3063e-20	1.2364e-19	kinesin family member 7
55120	FANCL	1.2671	-1.165	0.10211	2.8239	1.3667e-20	1.2927e-19	FA complementation group L
23381	SMG5	-1.0492	0.88541	-0.16377	7.0777	1.4066e-20	1.3295e-19	SMG5 nonsense mediated mRNA decay factor
55013	MCUB	1.1174	-0.87053	0.24687	5.1596	1.4149e-20	1.3365e-19	mitochondrial calcium uniporter dominant negative subunit beta
535	ATP6V0A1	-1.0935	1.0033	-0.090215	6.8103	1.4217e-20	1.342e-19	ATPase H+ transporting V0 subunit a1
283310	OTOGL	3.9768	-4.3105	-0.33364	-0.92227	1.4542e-20	1.3719e-19	otogelin like
7320	UBE2B	1.1377	-0.58936	0.54831	5.9413	1.4606e-20	1.3769e-19	ubiquitin conjugating enzyme E2 B
8707	B3GALT2	4.5822	-3.769	0.81318	-1.5445	1.4881e-20	1.402e-19	"beta-1,3-galactosyltransferase 2"
124152	IQCK	1.0669	-0.98115	0.085761	3.1714	1.5264e-20	1.4371e-19	IQ motif containing K
60681	FKBP10	-2.4037	2.1499	-0.25377	4.2766	1.608e-20	1.513e-19	FKBP prolyl isomerase 10
51030	TVP23B	1.0831	-1.0117	0.071404	4.0681	1.691e-20	1.59e-19	trans-golgi network vesicle protein 23 homolog B
6526	SLC5A3	2.0805	-1.4803	0.60018	3.1089	1.6962e-20	1.5939e-19	solute carrier family 5 member 3
23218	NBEAL2	-1.4416	1.0618	-0.37982	7.9955	1.727e-20	1.6217e-19	neurobeachin like 2
1870	E2F2	-1.2394	0.99693	-0.24247	4.6601	1.7327e-20	1.626e-19	E2F transcription factor 2
113026	PLCD3	-1.9385	1.7959	-0.14255	5.7051	1.7353e-20	1.6274e-19	phospholipase C delta 3
7187	TRAF3	-1.1206	0.95724	-0.16335	5.0153	1.8055e-20	1.6921e-19	TNF receptor associated factor 3
158401	SHOC1	2.4181	-1.9052	0.51288	0.40163	1.8222e-20	1.7066e-19	shortage in chiasmata 1
523	ATP6V1A	1.0916	-0.89277	0.19886	6.3132	1.8511e-20	1.7326e-19	ATPase H+ transporting V1 subunit A
79039	DDX54	-1.0166	0.76155	-0.25506	5.6829	1.8557e-20	1.7357e-19	DEAD-box helicase 54
54894	RNF43	-1.0032	1.2996	0.29633	4.0341	1.915e-20	1.7901e-19	ring finger protein 43
57530	CGN	-1.4682	1.6798	0.21156	4.0189	1.9432e-20	1.8153e-19	cingulin
25957	PNISR	1.1092	-0.75017	0.35908	6.3763	2.0155e-20	1.8816e-19	PNN interacting serine and arginine rich protein
4142	MAS1	5.9556	-4.4521	1.5035	-1.4438	2.0305e-20	1.8943e-19	"MAS1 proto-oncogene, G protein-coupled receptor"
5725	PTBP1	-1.2597	1.1087	-0.15094	7.5876	2.1508e-20	2.0053e-19	polypyrimidine tract binding protein 1
1027	CDKN1B	-0.94692	1.1438	0.19684	5.4322	2.2809e-20	2.1252e-19	cyclin dependent kinase inhibitor 1B
3146	HMGB1	1.1773	-0.78722	0.39005	7.2852	2.3511e-20	2.1891e-19	high mobility group box 1
2039	DMTN	-1.6655	1.6189	-0.04658	4.5478	2.3668e-20	2.2024e-19	dematin actin binding protein
92162	TMEM88	-2.6058	2.467	-0.13878	1.4568	2.3742e-20	2.2078e-19	transmembrane protein 88
7110	TMF1	1.3303	-0.85761	0.47269	4.3874	2.436e-20	2.2639e-19	TATA element modulatory factor 1
89953	KLC4	-1.0674	1.0332	-0.034242	4.2394	2.4995e-20	2.3213e-19	kinesin light chain 4
80036	TRPM3	2.9491	-2.451	0.49812	0.091263	2.5116e-20	2.3311e-19	transient receptor potential cation channel subfamily M member 3
5980	REV3L	1.4164	-1.3558	0.060617	3.4871	2.5414e-20	2.3572e-19	"REV3 like, DNA directed polymerase zeta catalytic subunit"
23261	CAMTA1	0.92364	-0.54438	0.37926	4.6922	2.6363e-20	2.4437e-19	calmodulin binding transcription activator 1
353322	ANKRD37	1.2282	-1.2303	-0.0020722	1.8654	2.7057e-20	2.5063e-19	ankyrin repeat domain 37
23112	TNRC6B	1.1482	-1.0494	0.098761	5.6007	2.767e-20	2.5615e-19	trinucleotide repeat containing adaptor 6B
4122	MAN2A2	-1.4228	1.2246	-0.19826	4.4269	2.7759e-20	2.5681e-19	mannosidase alpha class 2A member 2
152815	THAP6	1.1032	-0.82391	0.2793	3.5161	2.8143e-20	2.6019e-19	THAP domain containing 6
401024	FSIP2	2.6457	-2.2958	0.34992	0.54618	3.0147e-20	2.7854e-19	fibrous sheath interacting protein 2
54329	GPR85	3.0312	-3.0526	-0.021443	-0.34109	3.19e-20	2.9454e-19	G protein-coupled receptor 85
286451	YIPF6	1.0132	-0.70146	0.31172	5.7626	3.1957e-20	2.9488e-19	Yip1 domain family member 6
137682	NDUFAF6	1.0112	-0.91819	0.09304	3.6508	3.2321e-20	2.9805e-19	NADH:ubiquinone oxidoreductase complex assembly factor 6
5470	PPEF2	4.925	-4.192	0.73299	-1.4463	3.2416e-20	2.9874e-19	protein phosphatase with EF-hand domain 2
54969	HPF1	1.3257	-1.0836	0.24208	4.1194	3.2725e-20	3.0139e-19	histone PARylation factor 1
79784	MYH14	-1.876	1.3866	-0.48941	9.3932	3.3173e-20	3.0532e-19	myosin heavy chain 14
54543	TOMM7	-1.2566	1.5049	0.24825	7.5129	3.6608e-20	3.3672e-19	translocase of outer mitochondrial membrane 7
55839	CENPN	1.1364	-1.3075	-0.1711	2.7478	3.703e-20	3.4038e-19	centromere protein N
490	ATP2B1	1.6816	-1.33	0.35161	4.2361	3.7092e-20	3.4074e-19	ATPase plasma membrane Ca2+ transporting 1
345462	ZNF879	1.3519	-1.2191	0.1328	1.9505	3.7289e-20	3.4232e-19	zinc finger protein 879
29923	HILPDA	1.4571	-1.4914	-0.034346	4.1105	3.7328e-20	3.4246e-19	hypoxia inducible lipid droplet associated
7067	THRA	-2.2113	2.2891	0.077796	6.5472	3.7449e-20	3.4335e-19	thyroid hormone receptor alpha
414918	DENND6B	-1.2685	1.0603	-0.20817	4.1065	3.9728e-20	3.6401e-19	DENN domain containing 6B
10089	KCNK7	0.86654	-1.1674	-0.30082	6.4652	4.026e-20	3.6866e-19	potassium two pore domain channel subfamily K member 7
389813	AJM1	-2.4395	1.9901	-0.44939	2.3128	4.2483e-20	3.8877e-19	apical junction component 1 homolog
2064	ERBB2	-1.3604	1.0533	-0.30706	8.6637	4.2984e-20	3.931e-19	erb-b2 receptor tyrosine kinase 2
54882	ANKHD1	1.5654	-1.1769	0.38854	2.0815	4.3888e-20	4.0111e-19	ankyrin repeat and KH domain containing 1
3145	HMBS	0.81626	-0.92557	-0.10931	4.651	4.4799e-20	4.0917e-19	hydroxymethylbilane synthase
55643	BTBD2	-1.1667	0.73797	-0.42874	6.3249	4.5733e-20	4.1744e-19	BTB domain containing 2
100500917	MIR3680-1	3.6111	-5.2882	-1.6771	-1.8741	4.5998e-20	4.1959e-19	microRNA 3680-1
51218	GLRX5	0.98401	-0.73181	0.2522	5.1274	4.7539e-20	4.3337e-19	glutaredoxin 5
285172	FAM126B	1.473	-1.061	0.41198	3.3881	4.8525e-20	4.4208e-19	family with sequence similarity 126 member B
54540	FAM193B	-1.3939	1.1176	-0.2763	7.1024	5.0086e-20	4.5602e-19	family with sequence similarity 193 member B
5889	RAD51C	1.292	-1.1751	0.11688	3.3357	5.0165e-20	4.5645e-19	RAD51 paralog C
5598	MAPK7	-1.1867	0.88146	-0.30528	4.7224	5.0735e-20	4.6134e-19	mitogen-activated protein kinase 7
406984	MIR200B	-5.0382	4.1938	-0.84445	-0.12627	5.3281e-20	4.8419e-19	microRNA 200b
79567	RIPOR1	-1.6939	1.3829	-0.31098	3.1347	5.4379e-20	4.9384e-19	RHO family interacting cell polarization regulator 1
55206	SBNO1	0.9346	-0.75013	0.18447	5.6423	5.5758e-20	5.0605e-19	strawberry notch homolog 1
50649	ARHGEF4	-1.1214	0.90336	-0.21805	7.8895	5.9575e-20	5.4036e-19	Rho guanine nucleotide exchange factor 4
79147	FKRP	-1.0966	0.97776	-0.11881	3.8307	6.0323e-20	5.4679e-19	fukutin related protein
56245	C21orf62	3.7868	-4.2981	-0.51131	-1.4496	6.3703e-20	5.7707e-19	chromosome 21 open reading frame 62
6645	SNTB2	1.2198	-1.1299	0.089803	4.2565	6.6403e-20	6.0114e-19	syntrophin beta 2
9324	HMGN3	1.4745	-1.1425	0.332	5.4008	6.6611e-20	6.0265e-19	high mobility group nucleosomal binding domain 3
4536	MT-ND2	-1.9557	2.1376	0.18198	11.223	6.7385e-20	6.0927e-19	mitochondrially encoded NADH dehydrogenase 2
55095	SAMD4B	-1.3822	1.3697	-0.012527	7.2274	7.1305e-20	6.443e-19	sterile alpha motif domain containing 4B
79912	PYROXD1	1.3245	-1.1223	0.20214	3.0683	7.3555e-20	6.6422e-19	pyridine nucleotide-disulphide oxidoreductase domain 1
80006	TRAPPC13	0.98614	-0.74599	0.24015	3.9393	7.4422e-20	6.7162e-19	trafficking protein particle complex 13
54862	CC2D1A	-1.1256	0.79817	-0.32744	6.1485	7.4631e-20	6.7308e-19	coiled-coil and C2 domain containing 1A
57326	PBXIP1	-1.3932	1.5022	0.10895	5.8786	7.7032e-20	6.9431e-19	PBX homeobox interacting protein 1
5687	PSMA6	1.087	-1.1257	-0.038638	4.7182	8.086e-20	7.2835e-19	proteasome 20S subunit alpha 6
10926	DBF4	1.5271	-1.3392	0.18792	2.6001	8.181e-20	7.3645e-19	DBF4 zinc finger
64951	MRPS24	1.521	-2.2574	-0.73634	0.53145	8.1985e-20	7.3755e-19	mitochondrial ribosomal protein S24
81892	SLIRP	1.2226	-0.95145	0.27117	5.8601	8.3367e-20	7.4952e-19	SRA stem-loop interacting RNA binding protein
23215	PRRC2C	0.94385	-0.85372	0.090136	6.7596	8.5819e-20	7.7108e-19	proline rich coiled-coil 2C
157922	CAMSAP1	-1.551	1.4894	-0.061664	6.1233	8.9264e-20	8.0153e-19	calmodulin regulated spectrin associated protein 1
29894	CPSF1	-1.6026	1.3555	-0.2471	6.6054	9.0088e-20	8.0843e-19	cleavage and polyadenylation specific factor 1
26289	AK5	4.3942	-5.1026	-0.7084	-1.514	9.826e-20	8.8121e-19	adenylate kinase 5
9252	RPS6KA5	1.879	-1.5089	0.37007	2.3826	1.0084e-19	9.0378e-19	ribosomal protein S6 kinase A5
11190	CEP250	-1.1652	1.0332	-0.13199	5.8856	1.0491e-19	9.3963e-19	centrosomal protein 250
64240	ABCG5	4.3164	-2.8744	1.4419	-1.1941	1.0608e-19	9.496e-19	ATP binding cassette subfamily G member 5
57449	PLEKHG5	-1.5972	1.3996	-0.19762	5.255	1.0667e-19	9.5424e-19	pleckstrin homology and RhoGEF domain containing G5
387921	NHLRC3	1.2478	-1.0055	0.24234	3.9567	1.2284e-19	1.0982e-18	NHL repeat containing 3
10073	SNUPN	1.2028	-1.0196	0.18313	3.3786	1.239e-19	1.107e-18	snurportin 1
57558	USP35	-1.9738	1.743	-0.2308	3.4258	1.2639e-19	1.1286e-18	ubiquitin specific peptidase 35
56683	CFAP298	0.89043	-0.90686	-0.016429	4.4852	1.3324e-19	1.189e-18	cilia and flagella associated protein 298
9943	OXSR1	-0.96801	1.0857	0.11768	6.0314	1.3348e-19	1.1904e-18	oxidative stress responsive kinase 1
5027	P2RX7	2.0676	-1.9144	0.15326	2.273	1.3698e-19	1.2208e-18	purinergic receptor P2X 7
347736	NME9	3.2125	-2.9523	0.26029	-0.57059	1.3777e-19	1.2271e-18	NME/NM23 family member 9
647024	C6orf132	-1.5906	1.4362	-0.15444	8.2081	1.3859e-19	1.2328e-18	chromosome 6 open reading frame 132
83541	FAM110A	-1.546	1.1408	-0.40518	6.5461	1.3853e-19	1.2328e-18	family with sequence similarity 110 member A
493753	COA5	0.88644	-0.57652	0.30992	4.3704	1.4034e-19	1.2477e-18	cytochrome c oxidase assembly factor 5
94025	MUC16	3.7073	-3.793	-0.085665	-0.82211	1.472e-19	1.3079e-18	"mucin 16, cell surface associated"
148867	SLC30A7	1.2505	-0.8731	0.3774	3.9048	1.5114e-19	1.342e-18	solute carrier family 30 member 7
5715	PSMD9	0.74755	-0.98178	-0.23422	4.3639	1.5374e-19	1.3643e-18	"proteasome 26S subunit, non-ATPase 9"
29915	HCFC2	1.1088	-0.96559	0.14319	3.2916	1.5401e-19	1.3658e-18	host cell factor C2
118472	ZNF511	1.0492	-1.1261	-0.076943	3.3391	1.5417e-19	1.3664e-18	zinc finger protein 511
57657	HCN3	-1.6255	1.4334	-0.19202	3.1652	1.5453e-19	1.3688e-18	hyperpolarization activated cyclic nucleotide gated potassium channel 3
145270	PRIMA1	-3.2991	2.9322	-0.36684	4.903	1.5613e-19	1.3821e-18	proline rich membrane anchor 1
29109	FHOD1	-1.7749	1.4145	-0.36039	3.1595	1.5707e-19	1.3896e-18	formin homology 2 domain containing 1
2286	FKBP2	0.95131	-1.5498	-0.59852	2.766	1.5917e-19	1.4073e-18	FKBP prolyl isomerase 2
57691	KIAA1586	1.9514	-1.5958	0.35563	0.97456	1.5999e-19	1.4136e-18	KIAA1586
285331	CCDC66	0.98273	-0.95046	0.032274	4.2081	1.6242e-19	1.4343e-18	coiled-coil domain containing 66
2287	FKBP3	1.0861	-0.90797	0.17818	6.0906	1.6409e-19	1.4481e-18	FKBP prolyl isomerase 3
199953	TMEM201	-1.5493	1.2153	-0.33404	3.3778	1.8352e-19	1.6185e-18	transmembrane protein 201
53371	NUP54	0.92919	-1.0092	-0.080015	4.3716	1.8545e-19	1.6346e-18	nucleoporin 54
6727	SRP14	1.1178	-0.82068	0.29709	8.024	1.9388e-19	1.7078e-18	signal recognition particle 14
26145	IRF2BP1	-1.3041	0.82287	-0.48123	3.8628	1.9478e-19	1.7147e-18	interferon regulatory factor 2 binding protein 1
163	AP2B1	-1.3645	1.5494	0.18484	5.1795	1.9509e-19	1.7163e-18	adaptor related protein complex 2 subunit beta 1
55704	CCDC88A	1.9567	-1.7656	0.19111	2.3855	2.0465e-19	1.7994e-18	coiled-coil domain containing 88A
22820	COPG1	-1.3676	1.4027	0.03505	6.3917	2.0569e-19	1.8074e-18	COPI coat complex subunit gamma 1
146705	TEPSIN	-1.1934	1.0121	-0.18125	4.1503	2.2633e-19	1.9875e-18	TEPSIN adaptor related protein complex 4 accessory protein
27087	B3GAT1	-3.1861	3.2276	0.04145	4.4262	2.3209e-19	2.0369e-18	"beta-1,3-glucuronyltransferase 1"
8724	SNX3	1.0296	-0.8191	0.21047	6.7454	2.466e-19	2.1629e-18	sorting nexin 3
80816	ASXL3	4.0067	-4.0837	-0.077002	-1.2795	2.4937e-19	2.1859e-18	ASXL transcriptional regulator 3
55806	HR	-1.6516	1.4367	-0.21483	9.6879	2.515e-19	2.2032e-18	HR lysine demethylase and nuclear receptor corepressor
2262	GPC5	2.3781	-1.7182	0.65992	0.79191	2.5927e-19	2.2699e-18	glypican 5
5364	PLXNB1	-1.48	1.1822	-0.29785	8.6278	2.5974e-19	2.2726e-18	plexin B1
25946	ZNF385A	-2.111	1.9526	-0.15837	8.2713	2.634e-19	2.3032e-18	zinc finger protein 385A
6323	SCN1A	4.5938	-4.3956	0.19824	-1.4542	2.6919e-19	2.3524e-18	sodium voltage-gated channel alpha subunit 1
146691	TOM1L2	-1.1295	0.96186	-0.1676	7.2858	2.7743e-19	2.423e-18	target of myb1 like 2 membrane trafficking protein
23371	TNS2	-1.8662	1.8136	-0.052575	4.2089	2.8414e-19	2.4801e-18	tensin 2
54760	PCSK4	-1.924	1.4604	-0.46362	1.748	2.854e-19	2.4896e-18	proprotein convertase subtilisin/kexin type 4
205428	DIPK2A	1.7442	-1.25	0.49424	4.5409	2.9432e-19	2.5657e-18	divergent protein kinase domain 2A
23060	ZNF609	-1.1473	0.97155	-0.1758	5.9115	2.9814e-19	2.5975e-18	zinc finger protein 609
23270	TSPYL4	-1.1886	1.3267	0.13803	4.3159	3.0332e-19	2.6411e-18	TSPY like 4
55137	FIGN	1.8233	-1.5942	0.22911	2.7241	3.0873e-19	2.6865e-18	"fidgetin, microtubule severing factor"
2872	MKNK2	-2.0642	1.9977	-0.066464	8.2627	3.1231e-19	2.7161e-18	MAPK interacting serine/threonine kinase 2
100128071	FAM229A	-1.2882	0.96809	-0.32012	2.6185	3.1262e-19	2.717e-18	family with sequence similarity 229 member A
112441434	SHLD3	1.6096	-1.2661	0.34357	1.5247	3.1761e-19	2.7588e-18	shieldin complex subunit 3
56984	PSMG2	0.98615	-0.77019	0.21596	5.2603	3.1786e-19	2.7593e-18	proteasome assembly chaperone 2
113178	SCAMP4	-1.1512	0.86556	-0.28569	6.3628	3.1817e-19	2.7603e-18	secretory carrier membrane protein 4
7410	VAV2	-1.4027	1.2189	-0.18377	3.7981	3.1982e-19	2.7729e-18	vav guanine nucleotide exchange factor 2
10308	ZNF267	1.5174	-1.3062	0.21117	2.6392	3.2319e-19	2.8005e-18	zinc finger protein 267
339488	TFAP2E	-1.956	1.7365	-0.21954	2.0458	3.2847e-19	2.8445e-18	transcription factor AP-2 epsilon
10644	IGF2BP2	-1.1525	1.3287	0.1762	4.7865	3.4199e-19	2.9598e-18	insulin like growth factor 2 mRNA binding protein 2
246329	STAC3	-1.818	1.6701	-0.1479	2.2936	3.5634e-19	3.0821e-18	SH3 and cysteine rich domain 3
9815	GIT2	1.1312	-1.2606	-0.12944	3.1573	3.9013e-19	3.3723e-18	GIT ArfGAP 2
201625	DNAH12	2.618	-2.3265	0.29159	-0.25021	3.9436e-19	3.4069e-18	dynein axonemal heavy chain 12
4650	MYO9B	-1.2215	0.85292	-0.36859	5.609	3.9891e-19	3.4441e-18	myosin IXB
339327	ZNF546	2.0082	-1.8454	0.16279	0.84432	4.0477e-19	3.4926e-18	zinc finger protein 546
9907	AP5Z1	-1.1218	0.83822	-0.28354	5.7554	4.0819e-19	3.52e-18	adaptor related protein complex 5 subunit zeta 1
5828	PEX2	0.86906	-0.68086	0.1882	5.2686	4.159e-19	3.5844e-18	peroxisomal biogenesis factor 2
92999	ZBTB47	-2.2534	2.1282	-0.12528	2.0777	4.2134e-19	3.629e-18	zinc finger and BTB domain containing 47
1840	DTX1	-1.7758	1.6255	-0.15033	3.9594	4.4496e-19	3.8301e-18	deltex E3 ubiquitin ligase 1
1649	DDIT3	1.0118	-0.7648	0.24703	3.7784	4.4553e-19	3.8328e-18	DNA damage inducible transcript 3
9741	LAPTM4A	1.116	-0.80624	0.30979	7.8204	4.4988e-19	3.8679e-18	lysosomal protein transmembrane 4 alpha
150684	COMMD1	1.1272	-0.97242	0.15475	5.4006	4.6365e-19	3.9839e-18	copper metabolism domain containing 1
65990	ANTKMT	0.78795	-1.3324	-0.54449	4.4282	4.6565e-19	3.9987e-18	adenine nucleotide translocase lysine methyltransferase
4124	MAN2A1	1.2743	-1.1074	0.16692	4.3772	4.67e-19	4.0079e-18	mannosidase alpha class 2A member 1
100130890	TSTD3	1.3599	-1.0076	0.35227	2.1122	4.71e-19	4.0398e-18	thiosulfate sulfurtransferase like domain containing 3
388115	CCDC9B	-1.84	1.7997	-0.040323	6.2015	4.7358e-19	4.0595e-18	coiled-coil domain containing 9B
51310	SLC22A17	-1.3351	1.3266	-0.0084537	4.2663	4.7477e-19	4.0673e-18	solute carrier family 22 member 17
80709	AKNA	-1.7962	1.5582	-0.23797	2.1649	4.7697e-19	4.0837e-18	AT-hook transcription factor
91612	CHURC1	1.2864	-0.91572	0.37063	5.1521	4.9364e-19	4.2239e-18	churchill domain containing 1
54875	CNTLN	1.7227	-1.5643	0.15843	1.8737	5.0252e-19	4.2973e-18	centlein
285282	RABL3	0.90131	-0.63963	0.26167	4.521	5.0868e-19	4.3474e-18	"RAB, member of RAS oncogene family like 3"
2000	ELF4	-1.6638	1.4918	-0.17208	3.9793	5.2117e-19	4.4515e-18	E74 like ETS transcription factor 4
54850	FBXL12	-1.0887	0.98655	-0.10213	3.938	5.4678e-19	4.6674e-18	F-box and leucine rich repeat protein 12
56311	ANKRD7	2.9453	-2.9249	0.020336	-0.86481	5.5059e-19	4.6972e-18	ankyrin repeat domain 7
4179	CD46	1.246	-0.94277	0.30326	5.6658	5.6923e-19	4.8533e-18	CD46 molecule
5774	PTPN3	-1.1659	1.2634	0.097511	6.4526	5.7959e-19	4.9387e-18	protein tyrosine phosphatase non-receptor type 3
23190	UBXN4	1.1976	-1.0287	0.16885	6.6401	5.8181e-19	4.9547e-18	UBX domain protein 4
16	AARS1	-1.1564	1.1864	0.029986	6.1809	5.9837e-19	5.0927e-18	alanyl-tRNA synthetase 1
221322	TBC1D32	1.7366	-1.2388	0.4978	2.2558	5.9939e-19	5.0983e-18	TBC1 domain family member 32
54953	ODR4	1	-0.75188	0.24814	4.015	6.0599e-19	5.1515e-18	odr-4 GPCR localization factor homolog
5629	PROX1	3.1445	-2.366	0.77855	-0.22035	6.1655e-19	5.2381e-18	prospero homeobox 1
8289	ARID1A	-0.96304	0.93382	-0.029221	6.4693	6.1973e-19	5.262e-18	AT-rich interaction domain 1A
388	RHOB	-2.1958	2.3655	0.16975	7.7223	6.208e-19	5.268e-18	ras homolog family member B
2560	GABRB1	3.0491	-2.5832	0.46585	-0.27889	6.5433e-19	5.5493e-18	gamma-aminobutyric acid type A receptor subunit beta1
2791	GNG11	1.6922	-1.6877	0.0044364	3.9826	6.6641e-19	5.6484e-18	G protein subunit gamma 11
4952	OCRL	-1.1779	1.3605	0.18265	4.5776	6.9078e-19	5.8512e-18	OCRL inositol polyphosphate-5-phosphatase
387707	CC2D2B	2.8339	-3.4267	-0.59283	-1.1104	6.9115e-19	5.8512e-18	coiled-coil and C2 domain containing 2B
6900	CNTN2	3.1116	-3.5346	-0.423	-1.1022	7.0994e-19	6.0067e-18	contactin 2
4943	TBC1D25	-1.1224	1.1263	0.0038948	4.4303	7.4262e-19	6.2795e-18	TBC1 domain family member 25
146330	FBXL16	-1.5557	1.5516	-0.0040154	4.9177	7.6286e-19	6.4468e-18	F-box and leucine rich repeat protein 16
55567	DNAH3	2.5458	-2.3618	0.18406	0.12364	7.7404e-19	6.5374e-18	dynein axonemal heavy chain 3
114882	OSBPL8	1.7076	-1.3194	0.38825	4.9491	7.9072e-19	6.6744e-18	oxysterol binding protein like 8
60560	NAA35	1.0586	-0.91866	0.13993	4.8377	7.9181e-19	6.6797e-18	"N-alpha-acetyltransferase 35, NatC auxiliary subunit"
222235	FBXL13	2.2555	-2.5633	-0.30774	-0.06673	8.2413e-19	6.9483e-18	F-box and leucine rich repeat protein 13
163786	SASS6	1.9704	-1.5157	0.45466	1.0926	8.4078e-19	7.0844e-18	SAS-6 centriolar assembly protein
6874	TAF4	-1.297	1.36	0.06297	4.2543	8.5282e-19	7.1817e-18	TATA-box binding protein associated factor 4
202915	TMEM184A	-1.6443	1.2491	-0.39523	7.6646	8.5448e-19	7.1915e-18	transmembrane protein 184A
23241	PACS2	-0.95383	0.67001	-0.28382	6.0434	8.8707e-19	7.4613e-18	phosphofurin acidic cluster sorting protein 2
56650	CLDND1	1.0678	-0.68982	0.37801	5.9111	9.0686e-19	7.6234e-18	claudin domain containing 1
5699	PSMB10	1.3962	-1.7142	-0.31802	1.5428	9.4001e-19	7.8974e-18	proteasome 20S subunit beta 10
79724	ZNF768	-2.5759	2.43	-0.14583	6.5342	9.4154e-19	7.9056e-18	zinc finger protein 768
55680	RUFY2	1.2004	-0.75104	0.44938	3.693	9.7344e-19	8.1687e-18	RUN and FYVE domain containing 2
2281	FKBP1B	1.2964	-1.4375	-0.14111	2.1016	9.8605e-19	8.2697e-18	FKBP prolyl isomerase 1B
348262	MCRIP1	-1.055	0.7955	-0.25954	5.9285	9.9759e-19	8.3616e-18	MAPK regulated corepressor interacting protein 1
3679	ITGA7	-2.3394	2.0831	-0.25624	2.6744	1.0006e-18	8.382e-18	integrin subunit alpha 7
9452	ITM2A	1.7611	-1.3979	0.36324	5.0259	1.1247e-18	9.4115e-18	integral membrane protein 2A
6477	SIAH1	1.176	-0.82722	0.34874	3.1993	1.1248e-18	9.4115e-18	siah E3 ubiquitin protein ligase 1
378805	LINC-PINT	2.7675	-1.9147	0.85281	-0.06481	1.1415e-18	9.5457e-18	"long intergenic non-protein coding RNA, p53 induced transcript"
9698	PUM1	0.95497	-0.60345	0.35152	5.7167	1.1635e-18	9.7237e-18	pumilio RNA binding family member 1
80184	CEP290	1.6679	-1.2043	0.46361	2.5274	1.177e-18	9.8313e-18	centrosomal protein 290
84662	GLIS2	-2.3623	2.163	-0.19928	1.6201	1.1864e-18	9.9034e-18	GLIS family zinc finger 2
107985164	LOC107985164	2.6673	-2.2453	0.422	-0.15245	1.189e-18	9.9198e-18	uncharacterized LOC107985164
23265	EXOC7	0.70627	-0.96008	-0.25381	6.5248	1.1913e-18	9.933e-18	exocyst complex component 7
148362	BROX	1.1234	-0.92371	0.19968	4.8268	1.1963e-18	9.9689e-18	BRO1 domain and CAAX motif containing
11247	NXPH4	-1.7418	1.5553	-0.18648	5.7476	1.2464e-18	1.0381e-17	neurexophilin 4
65977	PLEKHA3	1.3793	-0.96403	0.41529	2.649	1.256e-18	1.0455e-17	pleckstrin homology domain containing A3
285600	KIAA0825	2.2143	-1.9865	0.22776	0.76485	1.2662e-18	1.0533e-17	KIAA0825
115939	TSR3	0.66824	-1.0729	-0.40465	5.7063	1.2809e-18	1.0649e-17	TSR3 ribosome maturation factor
79823	CAMKMT	1.1847	-0.95659	0.22812	2.5857	1.3492e-18	1.121e-17	calmodulin-lysine N-methyltransferase
221656	KDM1B	-1.0554	1.1147	0.059295	4.537	1.3761e-18	1.1428e-17	lysine demethylase 1B
388569	ZNF324B	-1.3487	1.103	-0.24566	2.5361	1.4236e-18	1.1815e-17	zinc finger protein 324B
9556	ATP5MPL	1.0829	-0.91433	0.1686	6.5097	1.4429e-18	1.1968e-17	ATP synthase membrane subunit 6.8PL
6936	GCFC2	1.3159	-1.0816	0.23436	3.0986	1.456e-18	1.207e-17	GC-rich sequence DNA-binding factor 2
81559	TRIM11	-1.076	0.78997	-0.28603	5.1035	1.4817e-18	1.2276e-17	tripartite motif containing 11
6708	SPTA1	5.1947	-4.9857	0.20899	-1.4397	1.4908e-18	1.2344e-17	"spectrin alpha, erythrocytic 1"
55173	MRPS10	1.1005	-0.92844	0.17208	5.9597	1.5094e-18	1.2491e-17	mitochondrial ribosomal protein S10
80224	NUBPL	0.95107	-0.8142	0.13686	3.0743	1.5113e-18	1.2499e-17	nucleotide binding protein like
92312	MEX3A	-2.0081	2.0148	0.0067227	2.9399	1.5503e-18	1.2815e-17	mex-3 RNA binding family member A
63925	ZNF335	-0.9622	0.71556	-0.24664	5.9653	1.5708e-18	1.2977e-17	zinc finger protein 335
126328	NDUFA11	0.76112	-1.153	-0.39189	5.2001	1.5761e-18	1.3013e-17	NADH:ubiquinone oxidoreductase subunit A11
401466	RBIS	1.0915	-0.66805	0.42344	4.8276	1.6087e-18	1.3274e-17	ribosomal biogenesis factor
124512	METTL23	1.0511	-1.0451	0.0059716	3.6361	1.7243e-18	1.422e-17	methyltransferase like 23
7555	CNBP	1.004	-0.78484	0.21918	8.5357	1.7279e-18	1.4242e-17	CCHC-type zinc finger nucleic acid binding protein
9578	CDC42BPB	-1.3818	1.1799	-0.20195	6.3264	1.7812e-18	1.4673e-17	CDC42 binding protein kinase beta
23118	TAB2	-1.1591	1.2658	0.10663	5.7821	1.7853e-18	1.469e-17	TGF-beta activated kinase 1 (MAP3K7) binding protein 2
399473	SPRED3	-2.5714	2.6928	0.12143	0.70921	1.7853e-18	1.469e-17	sprouty related EVH1 domain containing 3
27249	MMADHC	1.0678	-1.0228	0.045056	6.7839	1.8209e-18	1.4974e-17	metabolism of cobalamin associated D
81542	TMX1	1.458	-0.97748	0.48057	4.4039	1.8663e-18	1.5338e-17	thioredoxin related transmembrane protein 1
84464	SLX4	-1.31	1.0078	-0.30215	3.245	1.9162e-18	1.574e-17	SLX4 structure-specific endonuclease subunit
1615	DARS1	0.92955	-0.8145	0.11504	5.8952	1.9342e-18	1.5878e-17	aspartyl-tRNA synthetase 1
55179	FAIM	0.95481	-0.9273	0.027515	4.1626	2.0138e-18	1.6523e-17	Fas apoptotic inhibitory molecule
201799	TMEM154	1.3247	-1.0579	0.26679	5.5671	2.0485e-18	1.6797e-17	transmembrane protein 154
22803	XRN2	0.89601	-0.8616	0.034407	5.3046	2.0578e-18	1.6864e-17	5'-3' exoribonuclease 2
10283	CWC27	0.91737	-0.76609	0.15129	4.7255	2.0755e-18	1.7e-17	CWC27 spliceosome associated cyclophilin
11054	OGFR	-1.3336	0.96897	-0.36468	5.1765	2.0908e-18	1.7106e-17	opioid growth factor receptor
59274	TLNRD1	-1.4701	1.1741	-0.29599	3.3204	2.0909e-18	1.7106e-17	talin rod domain containing 1
9616	RNF7	0.98427	-0.7589	0.22537	6.1032	2.1831e-18	1.785e-17	ring finger protein 7
90693	CCDC126	1.6377	-1.2904	0.34727	2.1875	2.2185e-18	1.8129e-17	coiled-coil domain containing 126
125893	ZNF816	1.3052	-1.4727	-0.16752	2.7174	2.2882e-18	1.8688e-17	zinc finger protein 816
94101	ORMDL1	1.0363	-0.69292	0.34334	5.3846	2.3024e-18	1.8793e-17	ORMDL sphingolipid biosynthesis regulator 1
727936	GXYLT2	2.1755	-2.1209	0.054581	2.0069	2.3357e-18	1.9054e-17	glucoside xylosyltransferase 2
9196	KCNAB3	-1.6494	1.5773	-0.072033	2.712	2.342e-18	1.9095e-17	potassium voltage-gated channel subfamily A regulatory beta subunit 3
2653	GCSH	2.0413	-2.0188	0.022501	0.24924	2.3507e-18	1.9155e-17	glycine cleavage system protein H
57505	AARS2	-1.0844	0.87446	-0.20995	6.1382	2.3555e-18	1.9183e-17	"alanyl-tRNA synthetase 2, mitochondrial"
100526737	RBM14-RBM4	1.9503	-2.503	-0.55269	-0.090809	2.5078e-18	2.0412e-17	RBM14-RBM4 readthrough
1848	DUSP6	1.1844	-1.0096	0.17471	5.3145	2.5519e-18	2.0759e-17	dual specificity phosphatase 6
286207	CFAP157	-2.1412	1.7646	-0.37665	2.7145	2.5627e-18	2.0835e-17	cilia and flagella associated protein 157
57524	CASKIN1	-2.7413	2.1295	-0.61181	2.5605	2.6129e-18	2.1231e-17	CASK interacting protein 1
54509	RHOF	-2.726	2.3369	-0.38902	0.27006	2.6348e-18	2.1397e-17	"ras homolog family member F, filopodia associated"
348110	ARPIN	-1.0643	1.1296	0.065361	4.2275	2.6688e-18	2.1661e-17	actin related protein 2/3 complex inhibitor
286205	SCAI	1.2624	-0.9896	0.27278	2.2783	2.7576e-18	2.2369e-17	suppressor of cancer cell invasion
9488	PIGB	1.2664	-0.94979	0.31664	2.8807	2.7816e-18	2.2551e-17	phosphatidylinositol glycan anchor biosynthesis class B
6322	SCML1	1.5189	-1.2096	0.30932	2.7533	2.9305e-18	2.3745e-17	Scm polycomb group protein like 1
84717	HDGFL2	-1.509	1.139	-0.37008	5.0064	2.9653e-18	2.4014e-17	HDGF like 2
10650	PRELID3A	-1.7578	1.8316	0.073712	2.3964	2.9725e-18	2.4058e-17	PRELI domain containing 3A
9334	B4GALT5	-1.1533	1.3072	0.15392	3.5222	2.9905e-18	2.419e-17	"beta-1,4-galactosyltransferase 5"
54962	TIPIN	1.4535	-1.1552	0.29827	1.8112	3.0173e-18	2.4394e-17	TIMELESS interacting protein
115950	ZNF653	-1.2582	0.94805	-0.3102	2.9511	3.0728e-18	2.4828e-17	zinc finger protein 653
23324	MAN2B2	-1.6374	1.4625	-0.17486	5.9967	3.092e-18	2.4969e-17	mannosidase alpha class 2B member 2
100170841	EPOP	-2.7619	2.8036	0.041742	1.9741	3.1198e-18	2.5179e-17	elongin BC and polycomb repressive complex 2 associated protein
6917	TCEA1	1.0711	-0.83008	0.241	4.9801	3.1943e-18	2.5758e-17	transcription elongation factor A1
285175	UNC80	5.0024	-3.9948	1.0077	-1.1927	3.195e-18	2.5758e-17	"unc-80 homolog, NALCN channel complex subunit"
85865	GTPBP10	1.0108	-0.67689	0.3339	3.6424	3.2152e-18	2.5906e-17	GTP binding protein 10
10013	HDAC6	-1.268	1.1498	-0.11824	5.4518	3.3252e-18	2.6777e-17	histone deacetylase 6
6626	SNRPA	-1.2046	1.0724	-0.13225	5.0432	3.3306e-18	2.6805e-17	small nuclear ribonucleoprotein polypeptide A
64343	AZI2	0.93356	-0.95404	-0.020488	3.9866	3.3899e-18	2.7267e-17	5-azacytidine induced 2
9722	NOS1AP	1.5935	-1.759	-0.16556	0.98066	3.5453e-18	2.8485e-17	nitric oxide synthase 1 adaptor protein
401145	CCSER1	2.3841	-2.1995	0.18454	0.49061	3.5435e-18	2.8485e-17	coiled-coil serine rich protein 1
55145	THAP1	1.3007	-1.0197	0.28096	2.013	3.5681e-18	2.8653e-17	THAP domain containing 1
11178	LZTS1	-1.7553	1.4165	-0.33879	5.9645	3.5849e-18	2.8772e-17	leucine zipper tumor suppressor 1
140730	RIMS4	-2.6986	2.4083	-0.29035	3.9288	3.65e-18	2.9277e-17	regulating synaptic membrane exocytosis 4
2869	GRK5	-2.1357	1.9923	-0.1434	2.5257	3.6558e-18	2.9308e-17	G protein-coupled receptor kinase 5
51374	ATRAID	1.0305	-0.98506	0.045452	6.3353	3.7145e-18	2.9762e-17	all-trans retinoic acid induced differentiation factor
103910	MYL12B	1.1812	-1.0425	0.13872	9.4059	3.7563e-18	3.0079e-17	myosin light chain 12B
53834	FGFRL1	-1.7491	1.831	0.081906	3.6568	3.8021e-18	3.0429e-17	fibroblast growth factor receptor like 1
10653	SPINT2	0.72856	-1.0753	-0.34673	7.8797	3.8534e-18	3.0823e-17	"serine peptidase inhibitor, Kunitz type 2"
2135	EXTL2	1.4807	-1.1715	0.30926	3.1288	3.8915e-18	3.1111e-17	exostosin like glycosyltransferase 2
116840	CNTROB	-1.3316	1.1709	-0.16067	5.7775	3.9006e-18	3.1166e-17	"centrobin, centriole duplication and spindle assembly protein"
83933	HDAC10	-1.9487	1.9076	-0.041088	2.1428	4.0267e-18	3.2155e-17	histone deacetylase 10
5413	SEPTIN5	-2.2017	1.5535	-0.64824	1.1446	4.1936e-18	3.347e-17	septin 5
26127	FGFR1OP2	0.99947	-0.6216	0.37787	4.2878	4.1982e-18	3.3488e-17	FGFR1 oncogene partner 2
22994	CEP131	-1.2316	0.66084	-0.57073	3.9044	4.2288e-18	3.3713e-17	centrosomal protein 131
158056	MAMDC4	-1.8248	1.3412	-0.48361	3.6181	4.2747e-18	3.406e-17	MAM domain containing 4
10556	RPP30	1.0027	-0.77284	0.22983	4.3622	4.279e-18	3.4075e-17	ribonuclease P/MRP subunit p30
3177	SLC29A2	-1.715	1.5806	-0.13442	2.77	4.3437e-18	3.4571e-17	solute carrier family 29 member 2
57703	CWC22	0.99184	-0.7153	0.27654	4.032	4.3522e-18	3.462e-17	CWC22 spliceosome associated protein homolog
9064	MAP3K6	-1.1419	0.96995	-0.17194	6.5951	4.4555e-18	3.5422e-17	mitogen-activated protein kinase kinase kinase 6
4221	MEN1	-1.199	0.99376	-0.20528	5.7937	4.6018e-18	3.6565e-17	menin 1
9411	ARHGAP29	1.4092	-1.3583	0.050901	5.3783	4.7052e-18	3.7366e-17	Rho GTPase activating protein 29
5516	PPP2CB	-0.90105	1.0038	0.10279	6.323	4.7169e-18	3.7438e-17	protein phosphatase 2 catalytic subunit beta
55843	ARHGAP15	3.1409	-2.5955	0.54543	-1.149	4.7304e-18	3.7525e-17	Rho GTPase activating protein 15
84132	USP42	0.86342	-0.79766	0.065768	3.8838	4.8227e-18	3.8235e-17	ubiquitin specific peptidase 42
7357	UGCG	1.1763	-0.87988	0.29643	4.7049	4.9575e-18	3.9282e-17	UDP-glucose ceramide glucosyltransferase
51138	COPS4	0.86945	-0.62072	0.24873	5.1463	5.0624e-18	4.0091e-17	COP9 signalosome subunit 4
3281	HSBP1	1.191	-1.0154	0.17562	6.896	5.0677e-18	4.0096e-17	heat shock factor binding protein 1
404672	GTF2H5	0.99304	-0.81043	0.18261	4.7509	5.0685e-18	4.0096e-17	general transcription factor IIH subunit 5
95681	CEP41	0.94342	-0.96468	-0.021256	3.0733	5.1582e-18	4.0783e-17	centrosomal protein 41
57405	SPC25	2.0565	-1.8717	0.18479	1.617	5.2222e-18	4.1266e-17	SPC25 component of NDC80 kinetochore complex
83394	PITPNM3	-1.1798	1.1842	0.0043805	5.3319	5.3938e-18	4.2598e-17	PITPNM family member 3
148479	PHF13	-1.0617	1.0907	0.028943	4.8519	5.3975e-18	4.2605e-17	PHD finger protein 13
653857	ACTR3C	1.5227	-1.4365	0.086197	1.7243	5.5731e-18	4.3967e-17	actin related protein 3C
9563	H6PD	-1.1349	1.1738	0.038941	6.2681	5.5815e-18	4.4009e-17	hexose-6-phosphate dehydrogenase/glucose 1-dehydrogenase
142686	ASB14	2.358	-1.9095	0.44849	-0.37832	5.5981e-18	4.4115e-17	ankyrin repeat and SOCS box containing 14
79886	CAAP1	1.0906	-0.85289	0.23769	3.9139	5.6081e-18	4.417e-17	caspase activity and apoptosis inhibitor 1
4508	MT-ATP6	-1.7151	1.8518	0.13674	11.815	5.6884e-18	4.4777e-17	mitochondrially encoded ATP synthase 6
203238	CCDC171	1.4798	-1.4516	0.028209	2.6571	5.7213e-18	4.5012e-17	coiled-coil domain containing 171
9166	EBAG9	0.84112	-0.49316	0.34797	4.3514	5.7296e-18	4.5052e-17	estrogen receptor binding site associated antigen 9
147912	SIX5	-1.926	1.2185	-0.7075	2.3206	6.1476e-18	4.8312e-17	SIX homeobox 5
126859	AXDND1	2.7751	-2.8775	-0.10241	-0.68075	6.1646e-18	4.842e-17	axonemal dynein light chain domain containing 1
6773	STAT2	-0.91097	1.058	0.14704	5.9357	6.3319e-18	4.9707e-17	signal transducer and activator of transcription 2
9254	CACNA2D2	-1.7343	1.7895	0.055192	2.71	6.3588e-18	4.9891e-17	calcium voltage-gated channel auxiliary subunit alpha2delta 2
55893	ZNF395	-1.4318	1.6105	0.17869	5.0712	6.5998e-18	5.1753e-17	zinc finger protein 395
23129	PLXND1	-1.6239	1.6422	0.018368	3.5257	7.331e-18	5.7456e-17	plexin D1
516	ATP5MC1	1.0215	-0.92846	0.093007	6.4714	7.8022e-18	6.1082e-17	ATP synthase membrane subunit c locus 1
105370969	LOC105370969	1.7388	-1.4572	0.28162	1.1867	7.8009e-18	6.1082e-17	uncharacterized LOC105370969
56654	NPDC1	-1.1579	0.72152	-0.43638	5.9831	7.8327e-18	6.1287e-17	"neural proliferation, differentiation and control 1"
50618	ITSN2	0.94514	-0.98412	-0.038989	5.9054	7.8791e-18	6.1611e-17	intersectin 2
10591	DNPH1	0.86689	-1.1094	-0.24249	5.3561	7.8827e-18	6.1611e-17	2'-deoxynucleoside 5'-phosphate N-hydrolase 1
26576	SRPK3	-2.6676	2.4186	-0.24904	0.86089	7.928e-18	6.1931e-17	SRSF protein kinase 3
83463	MXD3	-1.212	0.87247	-0.3395	3.9693	8.0251e-18	6.2656e-17	MAX dimerization protein 3
93643	TJAP1	-1.6063	1.56	-0.046385	4.0907	8.0694e-18	6.2968e-17	tight junction associated protein 1
54149	C21orf91	1.2204	-0.94391	0.27647	4.2531	8.1544e-18	6.3596e-17	chromosome 21 open reading frame 91
1285	COL4A3	2.505	-2.3727	0.13233	-0.56809	8.2475e-18	6.4287e-17	collagen type IV alpha 3 chain
54848	ARHGEF38	3.0041	-3.3667	-0.36256	-0.98074	8.3355e-18	6.4938e-17	Rho guanine nucleotide exchange factor 38
9902	MRC2	-1.7343	1.3229	-0.41138	8.7874	8.6385e-18	6.7262e-17	mannose receptor C type 2
9767	JADE3	-1.3768	1.5004	0.12366	3.0529	8.6851e-18	6.7588e-17	jade family PHD finger 3
120863	DEPDC4	2.5482	-2.0802	0.468	-0.24463	8.7932e-18	6.8393e-17	DEP domain containing 4
51333	ZNF771	1.085	-1.3046	-0.21965	3.3354	8.8581e-18	6.886e-17	zinc finger protein 771
84140	FAM161A	1.7584	-1.5449	0.21351	1.7732	8.9292e-18	6.9376e-17	FAM161 centrosomal protein A
5997	RGS2	1.2049	-1.0161	0.18878	2.9631	9.0129e-18	6.9988e-17	regulator of G protein signaling 2
2189	FANCG	-1.3327	1.3614	0.028684	4.1851	9.1659e-18	7.1138e-17	FA complementation group G
171546	SPTSSA	1.2538	-1.0002	0.25362	4.5849	9.2124e-18	7.146e-17	serine palmitoyltransferase small subunit A
56623	INPP5E	-1.0974	0.77021	-0.32718	5.0167	9.3441e-18	7.2442e-17	inositol polyphosphate-5-phosphatase E
5339	PLEC	-1.4431	0.85934	-0.58378	9.6819	9.4236e-18	7.3019e-17	plectin
638	BIK	1.4855	-1.6918	-0.20635	2.4505	9.5569e-18	7.4012e-17	BCL2 interacting killer
747	DAGLA	-2.5809	2.1202	-0.46071	2.7868	9.6944e-18	7.5036e-17	diacylglycerol lipase alpha
283951	C16orf91	1.0408	-1.0313	0.0094488	4.0796	9.7484e-18	7.5413e-17	chromosome 16 open reading frame 91
5682	PSMA1	1.1945	-0.97098	0.22347	4.6868	9.9378e-18	7.6837e-17	proteasome 20S subunit alpha 1
23116	TOGARAM1	1.6101	-1.4051	0.20504	3.9534	1.0171e-17	7.8596e-17	TOG array regulator of axonemal microtubules 1
400512	NSMCE1-DT	2.3354	-2.3876	-0.05224	-0.37279	1.0501e-17	8.1101e-17	NSMCE1 divergent transcript
23235	SIK2	-2.0434	2.2579	0.21448	6.3914	1.0665e-17	8.2324e-17	salt inducible kinase 2
84330	ZNF414	-1.2429	0.77898	-0.46392	3.9078	1.0795e-17	8.3289e-17	zinc finger protein 414
84705	GTPBP3	-1.1004	1.0246	-0.075773	4.2771	1.107e-17	8.5359e-17	"GTP binding protein 3, mitochondrial"
10962	MLLT11	0.98952	-0.70879	0.28074	5.5587	1.1473e-17	8.8425e-17	MLLT11 transcription factor 7 cofactor
23040	MYT1L	4.367	-4.1037	0.26328	-1.017	1.1864e-17	9.1386e-17	myelin transcription factor 1 like
4007	PRICKLE3	-1.1661	0.85396	-0.31218	4.3909	1.2264e-17	9.4419e-17	prickle planar cell polarity protein 3
51560	RAB6B	-1.7574	1.7156	-0.041813	2.505	1.2737e-17	9.8007e-17	"RAB6B, member RAS oncogene family"
27258	LSM3	1.223	-0.83066	0.39239	5.9856	1.306e-17	1.0043e-16	"LSM3 homolog, U6 small nuclear RNA and mRNA degradation associated"
253558	LCLAT1	1.3286	-1.0573	0.27131	2.9206	1.3174e-17	1.0126e-16	lysocardiolipin acyltransferase 1
1809	DPYSL3	-1.5283	1.9195	0.39124	4.99	1.3293e-17	1.0212e-16	dihydropyrimidinase like 3
9230	RAB11B	-1.0053	0.84081	-0.16454	6.9359	1.3498e-17	1.0361e-16	"RAB11B, member RAS oncogene family"
100506025	CRPPA-AS1	3.5088	-3.5357	-0.026949	-1.2792	1.3502e-17	1.0361e-16	CRPPA antisense RNA 1
374354	NHLRC2	1.2046	-0.89975	0.30482	3.8892	1.352e-17	1.037e-16	NHL repeat containing 2
729873	TBC1D3	-1.9554	1.9071	-0.048267	2.9282	1.3797e-17	1.0577e-16	TBC1 domain family member 3
6154	RPL26	-1.2452	1.5873	0.34202	8.4653	1.4e-17	1.0726e-16	ribosomal protein L26
90390	MED30	1.187	-0.96951	0.21745	2.9036	1.4299e-17	1.0949e-16	mediator complex subunit 30
9557	CHD1L	1.2318	-1.6683	-0.43646	0.81013	1.4377e-17	1.1004e-16	chromodomain helicase DNA binding protein 1 like
10567	RABAC1	0.8868	-1.106	-0.21919	4.6894	1.4657e-17	1.1212e-16	Rab acceptor 1
3606	IL18	1.3965	-1.19	0.20646	7.3936	1.4693e-17	1.1233e-16	interleukin 18
51302	CYP39A1	1.2243	-0.94538	0.27891	4.2136	1.4929e-17	1.1408e-16	cytochrome P450 family 39 subfamily A member 1
100463486	MTRNR2L8	2.9082	-1.9738	0.93439	-0.62447	1.5136e-17	1.1559e-16	MT-RNR2 like 8
5691	PSMB3	0.93394	-0.96738	-0.033437	7.003	1.5397e-17	1.1753e-16	proteasome 20S subunit beta 3
58486	ZBED5	0.95346	-0.6478	0.30566	5.1975	1.5463e-17	1.1797e-16	zinc finger BED-type containing 5
128308	MRPL55	0.80069	-0.97207	-0.17139	5.1997	1.5473e-17	1.1798e-16	mitochondrial ribosomal protein L55
1347	COX7A2	1.0962	-0.79986	0.29638	7.3098	1.5544e-17	1.1846e-16	cytochrome c oxidase subunit 7A2
23154	NCDN	-1.2586	0.95937	-0.29921	4.2426	1.5589e-17	1.1874e-16	neurochondrin
84144	SYDE2	2.7386	-2.599	0.1396	0.13634	1.593e-17	1.2127e-16	synapse defective Rho GTPase homolog 2
10588	MTHFS	1.3345	-1.2743	0.060138	1.6648	1.6041e-17	1.2205e-16	methenyltetrahydrofolate synthetase
4035	LRP1	-1.3507	1.2445	-0.10626	7.1133	1.6124e-17	1.2262e-16	LDL receptor related protein 1
57150	SMIM8	1.3389	-0.97255	0.36634	2.3472	1.6278e-17	1.2373e-16	small integral membrane protein 8
51308	REEP2	-1.8267	1.7017	-0.12502	3.2245	1.6293e-17	1.2378e-16	receptor accessory protein 2
64780	MICAL1	-1.8579	1.6913	-0.1666	7.5912	1.6439e-17	1.2482e-16	"microtubule associated monooxygenase, calponin and LIM domain containing 1"
192669	AGO3	0.95346	-0.56176	0.3917	4.0608	1.6641e-17	1.2628e-16	argonaute RISC catalytic component 3
1163	CKS1B	1.3296	-1.1052	0.2244	4.4437	1.7542e-17	1.3305e-16	CDC28 protein kinase regulatory subunit 1B
81856	ZNF611	1.3136	-1.3204	-0.0067939	2.6897	1.7657e-17	1.3385e-16	zinc finger protein 611
518	ATP5MC3	1.0349	-0.88344	0.15145	7.4431	1.7824e-17	1.3498e-16	ATP synthase membrane subunit c locus 3
26355	FAM162A	0.97632	-0.59603	0.38029	6.2032	1.7817e-17	1.3498e-16	family with sequence similarity 162 member A
25816	TNFAIP8	1.1069	-0.90983	0.19702	4.9787	1.7963e-17	1.3596e-16	TNF alpha induced protein 8
80279	CDK5RAP3	-1.0872	0.99706	-0.090116	4.2571	1.8022e-17	1.3634e-16	CDK5 regulatory subunit associated protein 3
9326	ZNHIT3	0.90006	-0.70979	0.19027	5.0096	1.9502e-17	1.4745e-16	zinc finger HIT-type containing 3
10527	IPO7	-1.1291	1.2392	0.11012	6.3249	2.0014e-17	1.5125e-16	importin 7
26147	PHF19	-1.7258	1.6022	-0.12361	3.5418	2.0236e-17	1.5284e-16	PHD finger protein 19
80781	COL18A1	-2.3225	1.785	-0.53748	5.7777	2.0337e-17	1.5352e-16	collagen type XVIII alpha 1 chain
4700	NDUFA6	0.93364	-0.78609	0.14755	6.5468	2.0769e-17	1.567e-16	NADH:ubiquinone oxidoreductase subunit A6
81533	ITFG1	0.90904	-0.84066	0.068383	5.3455	2.094e-17	1.5791e-16	integrin alpha FG-GAP repeat containing 1
65268	WNK2	-1.4563	1.0856	-0.37065	6.3556	2.1787e-17	1.6421e-16	WNK lysine deficient protein kinase 2
5097	PCDH1	-1.2827	1.1433	-0.13941	6.9193	2.1916e-17	1.6509e-16	protocadherin 1
91749	MFSD4B	1.3211	-1.1379	0.18315	2.1762	2.2004e-17	1.6567e-16	major facilitator superfamily domain containing 4B
66036	MTMR9	1.085	-0.8759	0.20906	3.3247	2.2239e-17	1.6735e-16	myotubularin related protein 9
79699	ZYG11B	1.22	-0.70188	0.51812	3.5384	2.3331e-17	1.7548e-16	"zyg-11 family member B, cell cycle regulator"
79648	MCPH1	1.251	-1.0117	0.23929	4.0111	2.4807e-17	1.8648e-16	microcephalin 1
80320	SP6	-2.1998	2.0029	-0.19693	8.4397	2.5146e-17	1.8893e-16	Sp6 transcription factor
147700	KLC3	0.79681	-1.3712	-0.57442	6.0849	2.5378e-17	1.9048e-16	kinesin light chain 3
147949	ZNF583	1.6581	-1.6632	-0.0050939	1.0581	2.5373e-17	1.9048e-16	zinc finger protein 583
2987	GUK1	0.79817	-1.0557	-0.25751	8.075	2.5504e-17	1.9132e-16	guanylate kinase 1
4131	MAP1B	1.7637	-1.006	0.75778	3.6852	2.5649e-17	1.9231e-16	microtubule associated protein 1B
93663	ARHGAP18	1.4914	-1.1641	0.32733	3.5239	2.5705e-17	1.9262e-16	Rho GTPase activating protein 18
100130958	SYCE1L	-1.6769	1.2699	-0.40702	3.041	2.596e-17	1.9443e-16	synaptonemal complex central element protein 1 like
6165	RPL35A	-1.1498	1.5461	0.39633	9.1487	2.6529e-17	1.986e-16	ribosomal protein L35a
6742	SSBP1	1.0307	-0.86205	0.16867	6.7071	2.6713e-17	1.9981e-16	single stranded DNA binding protein 1
26958	COPG2	-1.2465	1.2445	-0.001994	5.1581	2.6719e-17	1.9981e-16	COPI coat complex subunit gamma 2
114780	PKD1L2	3.2747	-3.2946	-0.019954	-0.56705	2.6906e-17	2.011e-16	polycystin 1 like 2 (gene/pseudogene)
2824	GPM6B	1.2934	-1.064	0.22936	3.152	2.7393e-17	2.0464e-16	glycoprotein M6B
4010	LMX1B	-2.3626	2.1371	-0.22543	3.7013	2.7705e-17	2.0686e-16	LIM homeobox transcription factor 1 beta
144608	C12orf60	1.7258	-1.6758	0.05007	0.73154	2.8194e-17	2.104e-16	chromosome 12 open reading frame 60
3705	ITPK1	-1.1195	0.93973	-0.1798	5.3503	2.8255e-17	2.1075e-16	inositol-tetrakisphosphate 1-kinase
4088	SMAD3	-1.1963	1.38	0.1837	5.1965	3.0784e-17	2.2949e-16	SMAD family member 3
238	ALK	1.8012	-1.9977	-0.19646	0.40048	3.1144e-17	2.3205e-16	ALK receptor tyrosine kinase
58526	MID1IP1	-1.565	1.2393	-0.32573	5.722	3.1663e-17	2.358e-16	MID1 interacting protein 1
4593	MUSK	4.8551	-3.7681	1.087	-1.6575	3.2041e-17	2.3849e-16	muscle associated receptor tyrosine kinase
51227	PIGP	1.2455	-0.80662	0.43885	3.649	3.3312e-17	2.4782e-16	phosphatidylinositol glycan anchor biosynthesis class P
6731	SRP72	0.87935	-0.91371	-0.034359	6.3609	3.3931e-17	2.523e-16	signal recognition particle 72
7145	TNS1	-2.155	2.2837	0.12874	4.8782	3.5465e-17	2.6356e-16	tensin 1
51466	EVL	-1.4304	1.2268	-0.2036	5.4058	3.8321e-17	2.8465e-16	Enah/Vasp-like
11266	DUSP12	0.84694	-0.65129	0.19565	3.7162	3.8432e-17	2.8532e-16	dual specificity phosphatase 12
348995	NUP43	-0.77345	1.1186	0.34514	4.1769	4.1944e-17	3.1123e-16	nucleoporin 43
9352	TXNL1	0.89414	-0.70379	0.19035	6.4366	4.267e-17	3.1629e-16	thioredoxin like 1
51385	ZNF589	-1.3426	1.2635	-0.079058	6.3549	4.2649e-17	3.1629e-16	zinc finger protein 589
23529	CLCF1	-3.0902	2.6315	-0.45869	0.50684	4.3002e-17	3.1859e-16	cardiotrophin like cytokine factor 1
154214	RNF217	1.1187	-0.75221	0.36646	4.221	4.4122e-17	3.2671e-16	ring finger protein 217
79720	VPS37B	-1.2334	0.97685	-0.25651	5.0379	4.6948e-17	3.4746e-16	VPS37B subunit of ESCRT-I
400916	CHCHD10	-2.87	2.8948	0.024826	2.3712	4.811e-17	3.5588e-16	coiled-coil-helix-coiled-coil-helix domain containing 10
375748	ERCC6L2	0.94071	-0.76474	0.17597	4.1282	4.9067e-17	3.6277e-16	ERCC excision repair 6 like 2
23239	PHLPP1	-1.6417	1.7382	0.096576	5.4547	4.9101e-17	3.6283e-16	PH domain and leucine rich repeat protein phosphatase 1
151188	ARL6IP6	1.3279	-1.1968	0.13115	3.0316	5.0089e-17	3.6995e-16	ADP ribosylation factor like GTPase 6 interacting protein 6
23598	PATZ1	-1.1258	1.2598	0.13407	4.1591	5.2125e-17	3.8479e-16	POZ/BTB and AT hook containing zinc finger 1
25851	TECPR1	-1.1299	0.80302	-0.32687	5.2191	5.279e-17	3.8949e-16	tectonin beta-propeller repeat containing 1
56924	PAK6	-1.1974	1.0904	-0.10697	4.7549	5.3113e-17	3.9168e-16	p21 (RAC1) activated kinase 6
8643	PTCH2	-1.7117	1.3643	-0.34735	5.7829	5.3372e-17	3.9338e-16	patched 2
7978	MTERF1	1.1121	-0.81131	0.30076	2.9887	5.4969e-17	4.0495e-16	mitochondrial transcription termination factor 1
28981	IFT81	1.301	-1.17	0.131	2.8119	5.5579e-17	4.0923e-16	intraflagellar transport 81
7544	ZFY	1.4727	-1.3456	0.12716	2.6678	5.602e-17	4.1227e-16	zinc finger protein Y-linked
9972	NUP153	-1.3226	1.3722	0.049666	4.7181	5.6465e-17	4.1533e-16	nucleoporin 153
5428	POLG	-0.91576	0.62279	-0.29296	5.7794	5.6835e-17	4.1784e-16	"DNA polymerase gamma, catalytic subunit"
22995	CEP152	1.3548	-1.2046	0.15013	2.2348	5.6962e-17	4.1856e-16	centrosomal protein 152
100996251	LRIG2-DT	3.1163	-2.7212	0.39505	-0.91654	5.853e-17	4.2986e-16	LRIG2 divergent transcript
6305	SBF1	-1.461	1.0218	-0.43923	8.0091	5.9163e-17	4.3428e-16	SET binding factor 1
254428	SLC41A1	-1.1419	1.2575	0.11559	3.7564	6.0391e-17	4.4307e-16	solute carrier family 41 member 1
8416	ANXA9	-1.1239	1.1205	-0.0034485	4.8681	6.2711e-17	4.5986e-16	annexin A9
10509	SEMA4B	-1.0819	0.96419	-0.11775	6.5206	6.377e-17	4.6739e-16	semaphorin 4B
22897	CEP164	-0.90697	0.74043	-0.16654	5.5875	6.4746e-17	4.743e-16	centrosomal protein 164
902	CCNH	0.885	-0.6883	0.1967	4.428	6.557e-17	4.8009e-16	cyclin H
51727	CMPK1	0.88467	-0.58371	0.30096	6.0891	6.6481e-17	4.8651e-16	cytidine/uridine monophosphate kinase 1
8131	NPRL3	-1.0911	0.85709	-0.23403	5.1778	6.8003e-17	4.974e-16	"NPR3 like, GATOR1 complex subunit"
54942	ABITRAM	0.81712	-0.70774	0.10938	4.9371	6.8176e-17	4.9841e-16	actin binding transcription modulator
51601	LIPT1	1.328	-0.96399	0.36406	2.1436	6.845e-17	5.0016e-16	lipoyltransferase 1
150726	FBXO41	-1.4105	1.3072	-0.1033	3.2989	6.8609e-17	5.0106e-16	F-box protein 41
100527963	PMF1-BGLAP	2.4816	-3.9583	-1.4767	-1.1654	7.1087e-17	5.189e-16	PMF1-BGLAP readthrough
10051	SMC4	1.7134	-1.6699	0.043529	4.0015	7.118e-17	5.1931e-16	structural maintenance of chromosomes 4
9400	RECQL5	-1.0501	0.84838	-0.20168	5.8725	7.689e-17	5.6068e-16	RecQ like helicase 5
57226	LYRM2	0.86287	-0.71172	0.15115	5.5144	7.895e-17	5.7542e-16	LYR motif containing 2
79780	CCDC82	1.7759	-1.5042	0.2717	2.5974	7.9051e-17	5.7586e-16	coiled-coil domain containing 82
7295	TXN	1.0973	-0.86841	0.22891	8.0699	7.9399e-17	5.781e-16	thioredoxin
84954	MPND	-1.0895	0.73535	-0.35417	3.917	7.9868e-17	5.8122e-16	MPN domain containing
10087	CERT1	1.0117	-0.72196	0.28975	4.7359	8.2785e-17	6.0214e-16	ceramide transporter 1
7422	VEGFA	-1.4006	1.5124	0.11183	5.8716	8.3182e-17	6.0472e-16	vascular endothelial growth factor A
3589	IL11	-1.9935	2.3024	0.30883	1.1657	8.6384e-17	6.2768e-16	interleukin 11
8834	TMEM11	0.88852	-0.72385	0.16468	5.1515	8.738e-17	6.346e-16	transmembrane protein 11
60487	TRMT11	1.114	-1.0735	0.040485	2.6409	8.785e-17	6.3769e-16	tRNA methyltransferase 11 homolog
4584	MUC3A	4.2262	-3.7089	0.51736	-1.3227	8.8187e-17	6.3981e-16	"mucin 3A, cell surface associated"
10365	KLF2	-2.6184	2.1968	-0.42151	2.3095	8.9325e-17	6.4774e-16	Kruppel like factor 2
582	BBS1	1.2262	-1.2276	-0.0013835	1.4415	9.0382e-17	6.5508e-16	Bardet-Biedl syndrome 1
5862	RAB2A	1.0921	-0.79091	0.30115	6.669	9.0478e-17	6.5544e-16	"RAB2A, member RAS oncogene family"
8772	FADD	0.8697	-1.4581	-0.58837	3.1779	9.1954e-17	6.6579e-16	Fas associated via death domain
6613	SUMO2	1.0059	-0.80373	0.2022	6.8741	9.4384e-17	6.8305e-16	small ubiquitin like modifier 2
221981	THSD7A	2.6259	-2.7458	-0.11993	-0.60122	9.4913e-17	6.8653e-16	thrombospondin type 1 domain containing 7A
873	CBR1	1.1876	-0.89551	0.29212	6.7698	9.5825e-17	6.9277e-16	carbonyl reductase 1
1890	TYMP	1.1924	-1.8452	-0.65278	6.9444	9.6064e-17	6.9416e-16	thymidine phosphorylase
23137	SMC5	1.3394	-0.88547	0.45395	4.4007	9.6326e-17	6.957e-16	structural maintenance of chromosomes 5
79890	RIN3	-1.6068	1.6293	0.022474	3.4264	9.6603e-17	6.9735e-16	Ras and Rab interactor 3
1969	EPHA2	-1.2845	1.1116	-0.17292	6.9436	9.735e-17	7.0203e-16	EPH receptor A2
157570	ESCO2	2.0755	-1.8052	0.27029	0.92078	9.7331e-17	7.0203e-16	establishment of sister chromatid cohesion N-acetyltransferase 2
29886	SNX8	-1.0218	0.7495	-0.27232	4.5281	9.7847e-17	7.0527e-16	sorting nexin 8
865	CBFB	1.088	-0.79009	0.29791	5.0151	9.9752e-17	7.1863e-16	core-binding factor subunit beta
55582	KIF27	1.5016	-1.213	0.28856	1.596	1.0127e-16	7.2921e-16	kinesin family member 27
5529	PPP2R5E	0.96143	-0.75745	0.20398	4.7281	1.0215e-16	7.3516e-16	protein phosphatase 2 regulatory subunit B'epsilon
440279	UNC13C	3.1508	-3.1001	0.050669	-0.81591	1.0343e-16	7.4401e-16	unc-13 homolog C
129401	NUP35	0.999	-0.86666	0.13234	3.7802	1.0387e-16	7.4679e-16	nucleoporin 35
219402	MTIF3	1.0619	-0.82848	0.23346	4.9872	1.0459e-16	7.5158e-16	mitochondrial translational initiation factor 3
[truncated: 12,360 more rows]

## Sheet: Supplementary table S3
List of 6,106 DEGs
EntrezID	Symbols	NR vs HC	AR vs NR	AR vs HC	logCPM	PValue	adj.P.Val	Name
8364	H4C3	11.137	-10.715	0.42216	4.2794	0	0	H4 clustered histone 3
26137	ZBTB20	5.8115	-5.473	0.33856	2.206	1.2817e-211	9.2013e-208	zinc finger and BTB domain containing 20
10984	KCNQ1OT1	3.2619	-3.2728	-0.010928	3.175	1.2411e-185	5.9399e-182	KCNQ1 opposite strand/antisense transcript 1
58506	SCAF1	-4.2129	3.8371	-0.37581	5.9799	2.6237e-178	9.4177e-175	SR-related CTD associated factor 1
126231	ZNF573	3.9386	-3.9288	0.0098829	1.7895	2.4587e-162	7.0605e-159	zinc finger protein 573
7916	PRRC2A	-3.8302	3.5418	-0.28846	8.2632	2.0042e-149	4.7962e-146	proline rich coiled-coil 2A
54620	FBXL19	-4.7146	4.3289	-0.38569	5.065	8.7255e-148	1.7897e-144	F-box and leucine rich repeat protein 19
1822	ATN1	-4.0028	3.6647	-0.33804	7.1669	9.2312e-136	1.6568e-132	atrophin 1
51043	ZBTB7B	-3.4759	3.2975	-0.1784	7.7118	1.2427e-135	1.9825e-132	zinc finger and BTB domain containing 7B
84687	PPP1R9B	-4.1139	3.7575	-0.35643	5.8651	3.3305e-135	4.7819e-132	protein phosphatase 1 regulatory subunit 9B
4718	NDUFC2	3.2666	-2.6844	0.58223	4.8287	1.426e-134	1.8613e-131	NADH:ubiquinone oxidoreductase subunit C2
4323	MMP14	-3.9887	3.8214	-0.16727	7.0108	1.3295e-131	1.5907e-128	matrix metallopeptidase 14
57592	ZNF687	-3.5284	3.3348	-0.19364	4.485	2.2047e-131	2.435e-128	zinc finger protein 687
100507290	ZNF865	-4.9259	4.556	-0.36987	4.4973	3.0357e-131	3.1134e-128	zinc finger protein 865
25970	SH2B1	-3.3463	3.1315	-0.21481	5.9265	9.6858e-131	9.2713e-128	SH2B adaptor protein 1
5089	PBX2	-3.9048	3.9973	0.092562	6.6704	3.5574e-130	3.0046e-127	PBX homeobox 2
57479	PRR12	-4.6199	4.2206	-0.39924	4.9184	3.4445e-130	3.0046e-127	proline rich 12
5281	PIGF	2.409	-2.1541	0.25493	3.7114	2.7063e-127	2.1588e-124	phosphatidylinositol glycan anchor biosynthesis class F
4440	MSI1	-3.2396	3.0614	-0.1782	4.5116	8.799e-126	6.6493e-123	musashi RNA binding protein 1
1059	CENPB	-3.2501	3.0997	-0.15035	6.2296	5.6603e-125	4.0635e-122	centromere protein B
23264	ZC3H7B	-2.8602	2.6615	-0.19863	6.5153	1.8709e-119	1.221e-116	zinc finger CCCH-type containing 7B
283638	CEP170B	-3.6757	3.2093	-0.46631	7.8363	7.1201e-118	4.2596e-115	centrosomal protein 170B
283899	INO80E	-3.2632	3.0393	-0.22393	5.5805	3.0776e-117	1.7675e-114	INO80 complex subunit E
49855	SCAPER	2.2397	-1.9068	0.3329	4.1529	5.5717e-111	3.0769e-108	S-phase cyclin A associated protein in the ER
7392	USF2	-3.184	2.9786	-0.2054	7.152	6.3464e-109	3.3749e-106	"upstream transcription factor 2, c-fos interacting"
23253	ANKRD12	3.0825	-2.5614	0.52108	5.0045	3.1185e-108	1.5991e-105	ankyrin repeat domain 12
55969	RAB5IF	2.2595	-3.2528	-0.9933	4.5113	4.9267e-107	2.4392e-104	RAB5 interacting factor
83855	KLF16	-4.4824	4.1538	-0.32857	4.4233	2.4353e-106	1.1655e-103	Kruppel like factor 16
10957	PNRC1	1.8569	-1.8208	0.036045	5.9998	8.5e-105	3.9369e-102	proline rich nuclear receptor coactivator 1
554203	JPX	2.4572	-2.54	-0.082848	2.6032	1.16e-104	5.2049e-102	"JPX transcript, XIST activator"
114823	LENG8	-3.6756	3.4424	-0.23318	8.3911	9.4889e-104	4.1285e-101	leukocyte receptor cluster member 8
25994	HIGD1A	2.7006	-2.3087	0.39195	6.0406	1.4193e-103	5.9936e-101	HIG1 hypoxia inducible domain family member 1A
23152	CIC	-3.8098	3.5515	-0.25828	6.3053	1.9563e-103	8.0254e-101	capicua transcriptional repressor
10298	PAK4	-2.8642	2.4595	-0.40472	6.546	5.832e-103	2.326e-100	p21 (RAC1) activated kinase 4
58525	WIZ	-2.8026	2.5032	-0.29941	5.8104	7.8011e-102	2.9605e-99	WIZ zinc finger
112939	NACC1	-3.5897	3.1764	-0.41327	6.3832	7.8354e-102	2.9605e-99	nucleus accumbens associated 1
3336	HSPE1	2.2366	-2.1431	0.093473	4.72	1.1699e-101	4.3072e-99	heat shock protein family E (Hsp10) member 1
84626	KRBA1	-2.6782	2.3779	-0.30025	5.063	3.0827e-98	1.1066e-95	KRAB-A domain containing 1
7975	MAFK	-3.9791	3.5813	-0.39782	5.6267	5.4567e-97	1.8654e-94	MAF bZIP transcription factor K
124751	KRBA2	3.2785	-3.2187	0.059864	1.3232	5.1484e-95	1.7191e-92	KRAB-A domain containing 2
4303	FOXO4	-3.5279	3.5836	0.055733	4.8001	2.4238e-94	7.9092e-92	forkhead box O4
57455	REXO1	-3.0876	2.717	-0.37056	5.0613	1.8868e-93	6.0202e-91	RNA exonuclease 1 homolog
965	CD58	2.3775	-2.2526	0.12491	3.8534	1.9462e-93	6.0747e-91	CD58 molecule
440574	MICOS10	2.4344	-2.1752	0.25921	4.3254	5.3362e-93	1.6302e-90	mitochondrial contact site and cristae organizing system subunit 10
80205	CHD9	3.0822	-2.7169	0.36535	5.2907	5.4659e-93	1.635e-90	chromodomain helicase DNA binding protein 9
80063	ATF7IP2	2.503	-2.4493	0.053721	2.3234	7.1431e-93	2.0931e-90	activating transcription factor 7 interacting protein 2
114783	LMTK3	-5.0714	4.6542	-0.41727	3.2642	7.3117e-92	2.0996e-89	lemur tyrosine kinase 3
57787	MARK4	-3.2136	2.8674	-0.34617	6.8471	1.6421e-91	4.6229e-89	microtubule affinity regulating kinase 4
375248	ANKRD36	4.2755	-4.242	0.033512	3.3466	2.9101e-91	8.0352e-89	ankyrin repeat domain 36
5683	PSMA2	2.4403	-2.179	0.26135	3.1761	6.6056e-91	1.7895e-88	proteasome 20S subunit alpha 2
55023	PHIP	3.0075	-2.3333	0.67422	4.5537	1.035e-90	2.7519e-88	pleckstrin homology domain interacting protein
4849	CNOT3	-2.4608	2.221	-0.2398	5.533	1.7748e-90	4.6333e-88	CCR4-NOT transcription complex subunit 3
221092	HNRNPUL2	-2.9629	3.2648	0.30189	5.9447	5.9914e-90	1.5362e-87	heterogeneous nuclear ribonucleoprotein U like 2
25930	PTPN23	-2.5277	2.3537	-0.17405	6.2258	1.0828e-89	2.7275e-87	protein tyrosine phosphatase non-receptor type 23
10190	TXNDC9	1.8832	-1.9068	-0.02361	5.0655	1.7104e-89	4.234e-87	thioredoxin domain containing 9
64319	FBRS	-3.3455	3.0862	-0.25933	7.5369	1.1994e-88	2.9189e-86	fibrosin
29994	BAZ2B	2.3864	-2.1972	0.18922	5.3284	6.3339e-88	1.5157e-85	bromodomain adjacent to zinc finger domain 2B
6738	RO60	2.9022	-2.6388	0.26345	4.4856	7.392e-87	1.7399e-84	"Ro60, Y RNA binding protein"
9147	NEMF	2.5931	-2.5147	0.078449	5.089	9.176e-87	2.125e-84	nuclear export mediator factor
163033	ZNF579	-3.9697	3.5535	-0.41624	3.6878	1.1611e-86	2.6462e-84	zinc finger protein 579
284361	EMC10	-2.4662	2.2063	-0.25989	6.2667	1.8016e-86	4.0417e-84	ER membrane protein complex subunit 10
378938	MALAT1	4.6427	-4.1438	0.49889	12.312	8.2641e-86	1.8255e-83	metastasis associated lung adenocarcinoma transcript 1
201475	RAB12	-2.9794	3.3578	0.37838	5.2169	5.4357e-85	1.1825e-82	"RAB12, member RAS oncogene family"
10188	TNK2	-3.3965	2.8437	-0.55279	7.8788	6.6189e-85	1.3976e-82	tyrosine kinase non receptor 2
64599	GIGYF1	-2.7818	2.6153	-0.16648	6.8382	6.9837e-85	1.4532e-82	GRB10 interacting GYF protein 1
5438	POLR2I	2.0514	-2.4563	-0.40482	4.2071	1.5401e-84	3.159e-82	RNA polymerase II subunit I
84808	PERM1	-3.0377	2.9834	-0.054319	4.8221	3.0234e-84	6.114e-82	"PPARGC1 and ESRR induced regulator, muscle 1"
29998	BICRA	-3.0779	2.7682	-0.30966	4.3276	3.3512e-84	6.6828e-82	BRD4 interacting chromatin remodeling complex associated protein
27328	PCDH11X	4.6688	-3.944	0.72482	1.5203	4.0473e-84	7.9605e-82	protocadherin 11 X-linked
6726	SRP9	2.4268	-2.0517	0.37511	6.3959	7.3162e-84	1.4195e-81	signal recognition particle 9
9757	KMT2B	-2.6913	2.4193	-0.27205	6.3536	8.6194e-83	1.6501e-80	lysine methyltransferase 2B
23036	ZNF292	3.0447	-2.5305	0.51423	4.9688	1.9319e-82	3.6498e-80	zinc finger protein 292
153090	DAB2IP	-2.8508	2.7632	-0.087654	6.9986	2.3675e-82	4.4147e-80	DAB2 interacting protein
6732	SRPK1	1.6529	-1.5941	0.058841	5.2807	3.8551e-82	7.0964e-80	SRSF protein kinase 1
11337	GABARAP	2.7226	-3.7663	-1.0437	4.695	5.0697e-82	9.214e-80	GABA type A receptor-associated protein
51101	ZC2HC1A	2.4011	-1.7721	0.62897	3.0704	1.6783e-81	3.0122e-79	zinc finger C2HC-type containing 1A
55194	EVA1B	-3.8829	3.4416	-0.44134	4.9124	3.4567e-81	6.1274e-79	eva-1 homolog B
57415	C3orf14	2.2413	-1.8635	0.37781	3.9787	4.9051e-81	8.5888e-79	chromosome 3 open reading frame 14
5331	PLCB3	-2.7706	2.5779	-0.19268	6.2447	5.0422e-81	8.7224e-79	phospholipase C beta 3
9112	MTA1	-2.4364	2.1049	-0.3315	6.0128	9.0415e-81	1.5455e-78	metastasis associated 1
64855	NIBAN2	-3.0442	2.7448	-0.29943	8.9919	2.0617e-80	3.4826e-78	niban apoptosis regulator 2
286077	FAM83H	-3.2465	2.9863	-0.26018	8.1893	3.3008e-80	5.5109e-78	family with sequence similarity 83 member H
29081	METTL5	1.8882	-1.6951	0.19309	4.9984	3.3443e-80	5.5192e-78	methyltransferase like 5
8570	KHSRP	-2.3553	2.1686	-0.18666	7.0723	4.9648e-80	8.1006e-78	KH-type splicing regulatory protein
51003	MED31	1.746	-1.779	-0.03298	3.6847	1.6929e-79	2.7311e-77	mediator complex subunit 31
5989	RFX1	-2.582	2.2747	-0.30728	4.1106	2.3295e-79	3.7163e-77	regulatory factor X1
51290	ERGIC2	1.7792	-1.4818	0.29739	5.2912	5.5876e-79	8.8162e-77	ERGIC and golgi 2
170954	PPP1R18	-3.1411	2.9924	-0.14869	5.0324	5.8839e-79	9.1827e-77	protein phosphatase 1 regulatory subunit 18
1486	CTBS	2.4087	-2.2836	0.12515	2.8251	1.0225e-78	1.5787e-76	chitobiase
4335	MNT	-2.26	2.0477	-0.21236	4.5802	5.271e-78	8.0511e-76	MAX network transcriptional repressor
1954	MEGF8	-2.414	2.1801	-0.23399	5.7592	8.4195e-78	1.2725e-75	multiple EGF like domains 8
5763	PTMS	-3.1834	3.3405	0.15714	8.1348	1.2637e-77	1.8901e-75	parathymosin
23559	WBP1	-2.2658	2.4682	0.20236	4.2729	1.4008e-77	2.0735e-75	WW domain binding protein 1
102157402	AK6	2.6921	-2.4065	0.28558	3.7164	3.7061e-77	5.375e-75	adenylate kinase 6
26511	CHIC2	1.7281	-1.6626	0.065511	4.479	3.6967e-77	5.375e-75	cysteine rich hydrophobic domain 2
54776	PPP1R12C	-2.7889	2.45	-0.33897	6.671	6.0585e-77	8.6988e-75	protein phosphatase 1 regulatory subunit 12C
284352	PPP1R37	-2.6172	2.1966	-0.42056	6.4579	8.2237e-77	1.1691e-74	protein phosphatase 1 regulatory subunit 37
134492	NUDCD2	1.8155	-1.7028	0.11268	4.6367	1.6787e-76	2.363e-74	NudC domain containing 2
57719	ANO8	-3.4415	3.1016	-0.33994	5.1433	2.0343e-76	2.8358e-74	anoctamin 8
4302	MLLT6	-2.7546	2.7275	-0.027102	6.4633	1.4177e-75	1.9573e-73	"MLLT6, PHD finger containing"
3015	H2AZ1	1.9867	-2.0215	-0.034764	6.9786	1.8277e-75	2.4992e-73	H2A.Z variant histone 1
127018	LYPLAL1	2.4845	-2.1941	0.29044	4.2529	3.6571e-75	4.9537e-73	lysophospholipase like 1
23211	ZC3H4	-2.0486	1.7581	-0.29047	5.256	8.3989e-75	1.127e-72	zinc finger CCCH-type containing 4
4712	NDUFB6	1.8636	-1.6767	0.18697	5.4726	9.7402e-75	1.2949e-72	NADH:ubiquinone oxidoreductase subunit B6
22852	ANKRD26	2.8054	-2.5828	0.2226	2.8049	1.2608e-74	1.6608e-72	ankyrin repeat domain 26
10142	AKAP9	2.0437	-1.9357	0.10806	6.0513	2.1993e-74	2.8706e-72	A-kinase anchoring protein 9
51222	ZNF219	-2.6185	2.1078	-0.51068	5.7536	1.1861e-73	1.5342e-71	zinc finger protein 219
8175	SF3A2	-2.6887	2.324	-0.36467	5.5602	1.3501e-73	1.7308e-71	splicing factor 3a subunit 2
92154	MTSS2	-2.1823	2.0004	-0.18194	4.8337	1.385e-73	1.7599e-71	MTSS I-BAR domain containing 2
51184	GPN3	1.6965	-1.5991	0.09738	3.5823	1.5117e-73	1.9039e-71	GPN-loop GTPase 3
54813	KLHL28	2.9775	-2.3295	0.64792	3.4252	2.5547e-73	3.1896e-71	kelch like family member 28
5288	PIK3C2G	2.3052	-2.0218	0.28334	4.4677	5.2788e-73	6.5339e-71	phosphatidylinositol-4-phosphate 3-kinase catalytic subunit type 2 gamma
65065	NBEAL1	4.1118	-3.6053	0.50647	2.8107	5.5237e-73	6.7786e-71	neurobeachin like 1
51397	COMMD10	1.9277	-1.7966	0.1311	3.6073	1.0005e-72	1.2173e-70	COMM domain containing 10
119032	BORCS7	2.1166	-1.7823	0.3343	3.9132	1.6383e-72	1.9767e-70	BLOC-1 related complex subunit 7
83941	TM2D1	1.5787	-1.3774	0.20127	3.8596	2.7121e-72	3.2451e-70	TM2 domain containing 1
5609	MAP2K7	-2.8133	2.743	-0.070326	5.8873	3.3429e-72	3.9667e-70	mitogen-activated protein kinase kinase 7
283149	BCL9L	-3.7696	3.4519	-0.31766	5.7045	4.1225e-72	4.8518e-70	BCL9 like
57730	ANKRD36B	5.1539	-4.7402	0.41371	3.0973	1.1313e-71	1.3206e-69	ankyrin repeat domain 36B
399664	MEX3D	-3.7487	3.4161	-0.33261	4.8413	1.9421e-71	2.2488e-69	mex-3 RNA binding family member D
642938	INSYN2A	3.3387	-3.1873	0.15137	1.1778	2.1316e-71	2.4485e-69	inhibitory synaptic factor 2A
4537	MT-ND3	-4.1524	4.8862	0.7338	9.6227	3.1375e-71	3.5753e-69	mitochondrially encoded NADH dehydrogenase 3
5589	PRKCSH	-2.78	2.5779	-0.20216	7.0505	3.2981e-71	3.7287e-69	protein kinase C substrate 80K-H
3054	HCFC1	-1.9718	1.77	-0.20178	6.0342	3.5014e-71	3.9275e-69	host cell factor C1
805	CALM2	2.3933	-2.3013	0.091975	8.0074	5.426e-71	5.9928e-69	calmodulin 2
84629	TNRC18	-2.2751	1.8919	-0.38317	6.4046	5.4183e-71	5.9928e-69	trinucleotide repeat containing 18
221830	TWISTNB	1.8218	-1.6855	0.13624	3.7772	6.2939e-71	6.8983e-69	TWIST neighbor
10801	SEPTIN9	-2.4221	2.2119	-0.21018	7.5241	6.7371e-71	7.3282e-69	septin 9
23384	SPECC1L	-2.7019	2.567	-0.13481	5.0398	6.9581e-71	7.5117e-69	sperm antigen with calponin homology and coiled-coil domains 1 like
51621	KLF13	-2.7122	2.5985	-0.11374	7.0918	8.6387e-71	9.2563e-69	Kruppel like factor 13
56731	SLC2A4RG	-3.6874	3.3797	-0.30772	6.5255	1.3418e-70	1.4271e-68	SLC2A4 regulator
28957	MRPS28	1.6302	-1.7869	-0.15671	3.1931	1.9643e-70	2.0738e-68	mitochondrial ribosomal protein S28
222950	NYAP1	-4.5789	4.227	-0.35186	3.4511	2.3207e-70	2.4322e-68	neuronal tyrosine phosphorylated phosphoinositide-3-kinase adaptor 1
79736	TEFM	1.9984	-1.8505	0.14791	3.0572	1.1866e-69	1.2346e-67	"transcription elongation factor, mitochondrial"
8831	SYNGAP1	-2.8976	2.8964	-0.0011989	4.4407	1.8563e-69	1.9175e-67	synaptic Ras GTPase activating protein 1
80139	ZNF703	-3.1587	2.7896	-0.36902	5.9665	1.8978e-69	1.9464e-67	zinc finger protein 703
85456	TNKS1BP1	-2.5373	2.2372	-0.30009	8.3723	1.9474e-69	1.9831e-67	tankyrase 1 binding protein 1
3611	ILK	2.0407	-3.1785	-1.1378	1.6519	4.187e-69	4.2336e-67	integrin linked kinase
9946	CRYZL1	1.8545	-1.5059	0.34861	3.8642	5.7941e-69	5.8176e-67	crystallin zeta like 1
1337	COX6A1	1.9697	-1.695	0.27469	6.9851	8.1771e-69	8.1532e-67	cytochrome c oxidase subunit 6A1
23399	CTDNEP1	-2.1622	1.9372	-0.22496	6.3018	1.648e-68	1.6319e-66	CTD nuclear envelope phosphatase 1
2907	GRINA	-2.6784	2.5334	-0.14508	6.055	1.7072e-68	1.6789e-66	glutamate ionotropic receptor NMDA type subunit associated protein 1
22904	SBNO2	-2.7093	2.3087	-0.40054	5.7092	3.1959e-68	3.1215e-66	strawberry notch homolog 2
11235	PDCD10	1.7586	-1.4814	0.27723	4.9011	3.5491e-68	3.4431e-66	programmed cell death 10
128866	CHMP4B	-2.8159	2.7262	-0.089631	8.3432	8.0608e-68	7.7676e-66	charged multivesicular body protein 4B
55553	SOX6	2.5562	-2.5576	-0.0014818	2.206	2.109e-67	2.0053e-65	SRY-box transcription factor 6
6880	TAF9	1.592	-1.4741	0.11786	5.3574	2.1265e-67	2.0087e-65	TATA-box binding protein associated factor 9
10542	LAMTOR5	1.7919	-1.4864	0.30549	5.8477	9.2424e-67	8.6734e-65	"late endosomal/lysosomal adaptor, MAPK and MTOR activator 5"
57473	ZNF512B	-2.2764	1.9126	-0.36383	5.4199	1.0682e-66	9.9588e-65	zinc finger protein 512B
5914	RARA	-2.2779	2.018	-0.25991	4.4954	1.6852e-66	1.561e-64	retinoic acid receptor alpha
2077	ERF	-3.9089	3.7846	-0.12428	5.33	1.7213e-66	1.5843e-64	ETS2 repressor factor
28977	MRPL42	1.6485	-1.3138	0.33467	5.257	2.6519e-66	2.4098e-64	mitochondrial ribosomal protein L42
257218	SHPRH	3.6724	-3.1438	0.52865	3.3021	2.8413e-66	2.5657e-64	SNF2 histone linker PHD RING helicase
26000	TBC1D10B	-1.9584	1.785	-0.17332	6.1083	1.0711e-65	9.6114e-64	TBC1 domain family member 10B
54806	AHI1	2.1442	-1.8052	0.33902	3.9921	1.9358e-65	1.7157e-63	Abelson helper integration site 1
23513	SCRIB	-2.7352	2.271	-0.46424	7.7766	5.2504e-65	4.5967e-63	scribble planar cell polarity protein
64207	IRF2BPL	-2.1857	1.9591	-0.22663	5.4207	2.6079e-64	2.2694e-62	interferon regulatory factor 2 binding protein like
7336	UBE2V2	1.7544	-1.3357	0.41865	5.8588	3.588e-64	3.1034e-62	ubiquitin conjugating enzyme E2 V2
11129	CLASRP	-2.1332	2.014	-0.11924	6.3303	4.6192e-64	3.9714e-62	CLK4 associating serine/arginine rich protein
10286	BCAS2	1.5815	-1.4306	0.15088	5.2987	5.2518e-64	4.4884e-62	BCAS2 pre-mRNA processing factor
55262	MAP11	-2.6283	2.473	-0.15529	5.2003	5.6635e-64	4.8117e-62	microtubule associated protein 11
5926	ARID4A	2.5155	-2.1188	0.39674	4.0908	7.1956e-64	6.0773e-62	AT-rich interaction domain 4A
57190	SELENON	-2.3763	2.1926	-0.18377	5.2555	8.7655e-64	7.3599e-62	selenoprotein N
23038	WDTC1	-2.6962	2.6228	-0.073359	6.876	1.0018e-63	8.3628e-62	WD and tetratricopeptide repeats 1
80700	UBXN6	-2.6164	2.3552	-0.26113	7.1352	1.2353e-63	1.0252e-61	UBX domain protein 6
727800	RNF208	-3.3776	2.9121	-0.46551	3.152	1.5112e-63	1.247e-61	ring finger protein 208
23309	SIN3B	-2.0102	1.7551	-0.25515	5.6038	2.2244e-63	1.825e-61	SIN3 transcription regulator family member B
9828	ARHGEF17	-2.3251	2.0878	-0.23736	5.6746	2.7622e-63	2.2534e-61	Rho guanine nucleotide exchange factor 17
9739	SETD1A	-2.5779	2.3465	-0.23141	4.8025	5.1312e-63	4.1624e-61	"SET domain containing 1A, histone lysine methyltransferase"
113402	SFT2D1	1.5978	-1.3769	0.22091	4.7071	6.1048e-63	4.9243e-61	SFT2 domain containing 1
7485	GET1	2.081	-1.8936	0.18736	3.1442	6.4425e-63	5.1677e-61	guided entry of tail-anchored proteins factor 1
10124	ARL4A	2.2047	-1.8595	0.34526	6.3203	7.7295e-63	6.1656e-61	ADP ribosylation factor like GTPase 4A
55632	G2E3	2.4136	-1.9108	0.50278	2.8938	1.0804e-62	8.5236e-61	G2/M-phase specific E3 ubiquitin protein ligase
79144	PPDPF	-3.2338	2.7835	-0.4503	8.8376	1.3153e-62	1.032e-60	pancreatic progenitor cell differentiation and proliferation factor
55193	PBRM1	1.5177	-1.2118	0.30582	5.733	4.5312e-62	3.5358e-60	polybromo 1
54148	MRPL39	1.6241	-1.3987	0.22544	4.3855	5.2035e-62	4.0385e-60	mitochondrial ribosomal protein L39
27339	PRPF19	-2.3504	2.2752	-0.075182	6.7822	1.0942e-61	8.4462e-60	pre-mRNA processing factor 19
56257	MEPCE	-2.0691	2.0073	-0.06182	5.6102	1.8894e-61	1.4507e-59	methylphosphate capping enzyme
93081	TEX30	2.2895	-2.2123	0.077243	2.7417	2.4407e-61	1.864e-59	testis expressed 30
23616	SH3BP1	-3.7161	3.523	-0.19309	3.8945	3.4507e-61	2.6077e-59	SH3 domain binding protein 1
10111	RAD50	2.5992	-2.5698	0.029393	1.5645	3.717e-61	2.7942e-59	RAD50 double strand break repair protein
22823	MTF2	1.8378	-1.6295	0.20835	3.8901	4.7559e-61	3.5565e-59	metal response element binding transcription factor 2
153443	SRFBP1	2.2224	-2.0371	0.18525	2.7229	6.6037e-61	4.9127e-59	serum response factor binding protein 1
90379	DCAF15	-2.5315	2.215	-0.31648	5.2081	6.9313e-61	5.1299e-59	DDB1 and CUL4 associated factor 15
10443	N4BP2L2	1.6295	-1.3234	0.30613	6.4491	7.096e-61	5.2249e-59	NEDD4 binding protein 2 like 2
90378	SAMD1	-2.1303	1.9989	-0.13145	6.0394	7.6586e-61	5.6103e-59	sterile alpha motif domain containing 1
83481	EPPK1	2.342	-2.1587	0.18323	5.4857	1.8028e-60	1.3139e-58	epiplakin 1
7917	BAG6	-2.4563	2.3025	-0.15382	7.7608	1.8953e-60	1.3744e-58	BAG cochaperone 6
54951	COMMD8	1.954	-1.7508	0.20321	3.8632	2.1364e-60	1.5415e-58	COMM domain containing 8
374291	NDUFS7	1.2523	-1.8932	-0.64089	5.5237	2.2286e-60	1.592e-58	NADH:ubiquinone oxidoreductase core subunit S7
10712	FAM189B	-2.4007	2.2442	-0.15656	4.9149	2.2276e-60	1.592e-58	family with sequence similarity 189 member B
10454	TAB1	-2.106	1.9123	-0.19362	5.2145	2.4684e-60	1.7545e-58	TGF-beta activated kinase 1 (MAP3K7) binding protein 1
284443	ZNF493	2.3718	-1.941	0.43082	3.4236	2.823e-60	1.9967e-58	zinc finger protein 493
57555	NLGN2	-4.3315	4.2759	-0.05554	5.107	4.5401e-60	3.1954e-58	neuroligin 2
10525	HYOU1	-2.0659	1.9271	-0.13877	6.4369	6.222e-60	4.3578e-58	hypoxia up-regulated 1
81857	MED25	-2.0746	1.765	-0.3096	5.2436	9.4807e-60	6.608e-58	mediator complex subunit 25
23096	IQSEC2	-2.9434	2.768	-0.17546	5.3136	1.2971e-59	8.9971e-58	IQ motif and Sec7 domain ArfGEF 2
143879	KBTBD3	2.0332	-1.6648	0.36843	2.7049	2.0996e-59	1.4494e-57	kelch repeat and BTB domain containing 3
6158	RPL28	-3.1117	3.0443	-0.067476	9.7098	2.172e-59	1.4921e-57	ribosomal protein L28
127829	ARL8A	-2.0949	2.0279	-0.067009	4.7677	2.9844e-59	2.0405e-57	ADP ribosylation factor like GTPase 8A
29796	UQCR10	1.879	-1.6662	0.21278	6.1374	4.9069e-59	3.339e-57	"ubiquinol-cytochrome c reductase, complex III subunit X"
132	ADK	1.403	-1.2591	0.14397	5.6307	5.7612e-59	3.9019e-57	adenosine kinase
161424	NOP9	-2.3002	2.2057	-0.09445	5.2776	6.2353e-59	4.2031e-57	NOP9 nucleolar protein
115703	ARHGAP33	-3.6394	3.3065	-0.33283	3.7519	7.337e-59	4.9227e-57	Rho GTPase activating protein 33
84461	NEURL4	-1.9645	1.7602	-0.2043	4.9918	7.6149e-59	5.0854e-57	neuralized E3 ubiquitin protein ligase 4
79958	DENND1C	-2.5407	2.5366	-0.0040041	4.442	1.2487e-58	8.3004e-57	DENN domain containing 1C
56987	BBX	2.419	-2.1011	0.31785	4.2313	1.3227e-58	8.7516e-57	BBX high mobility group box domain containing
84918	LRP11	2.3461	-2.3945	-0.048358	2.5176	2.1366e-58	1.4072e-56	LDL receptor related protein 11
54205	CYCS	1.4718	-1.1469	0.32486	6.2297	2.1738e-58	1.4252e-56	"cytochrome c, somatic"
4659	PPP1R12A	2.0591	-1.6781	0.38102	4.6094	3.6892e-58	2.4077e-56	protein phosphatase 1 regulatory subunit 12A
83448	PUS7L	2.2823	-1.8524	0.42992	3.2325	5.0319e-58	3.2691e-56	pseudouridine synthase 7 like
55561	CDC42BPG	-2.1535	1.964	-0.18944	7.791	5.1025e-58	3.2868e-56	CDC42 binding protein kinase gamma
7644	ZNF91	2.2647	-1.8866	0.37812	4.1082	7.0262e-58	4.5037e-56	zinc finger protein 91
51742	ARID4B	2.1784	-1.9108	0.26759	4.6845	7.8389e-58	5.0022e-56	AT-rich interaction domain 4B
50488	MINK1	-2.3488	2.1536	-0.1952	7.6262	9.0718e-58	5.7634e-56	misshapen like kinase 1
51575	ESF1	1.9475	-1.7265	0.22099	3.8241	1.6537e-57	1.046e-55	ESF1 nucleolar pre-rRNA processing protein homolog
9521	EEF1E1	2.6138	-2.3635	0.25026	2.31	2.4452e-57	1.5398e-55	eukaryotic translation elongation factor 1 epsilon 1
124402	UBALD1	-2.2275	1.9208	-0.30666	5.072	2.7934e-57	1.7515e-55	UBA like domain containing 1
100996939	PYURF	1.5126	-1.3041	0.20848	6.1275	3.5154e-57	2.1945e-55	PIGY upstream reading frame
9794	MAML1	-1.6975	1.6077	-0.089739	5.3861	4.2795e-57	2.66e-55	mastermind like transcriptional coactivator 1
55599	RNPC3	2.4622	-2.1904	0.2718	3.5789	6.311e-57	3.889e-55	"RNA binding region (RNP1, RRM) containing 3"
256364	EML3	-1.9541	1.5961	-0.35808	6.1861	8.8234e-57	5.4139e-55	EMAP like 3
85025	TMEM60	1.7507	-1.4208	0.32998	3.4969	9.1554e-57	5.5938e-55	transmembrane protein 60
91978	TPGS1	1.8472	-2.6432	-0.79599	3.4335	1.1487e-56	6.9883e-55	tubulin polyglutamylase complex subunit 1
27068	PPA2	1.6225	-1.3497	0.27281	6.0811	1.2157e-56	7.3648e-55	inorganic pyrophosphatase 2
5818	NECTIN1	-2.6391	2.4979	-0.14116	9.6261	1.7513e-56	1.0565e-54	nectin cell adhesion molecule 1
5195	PEX14	-2.0267	1.8399	-0.18685	4.787	2.871e-56	1.7248e-54	peroxisomal biogenesis factor 14
57187	THOC2	1.5734	-1.3047	0.26865	5.6307	2.8841e-56	1.7254e-54	THO complex 2
343099	CCDC18	2.2526	-2.4437	-0.19107	1.628	2.9571e-56	1.7617e-54	coiled-coil domain containing 18
79869	CPSF7	-2.2311	2.3054	0.074318	6.4231	4.2874e-56	2.5438e-54	cleavage and polyadenylation specific factor 7
8427	ZNF282	-1.9293	1.688	-0.24133	5.4031	4.5493e-56	2.688e-54	zinc finger protein 282
51699	VPS29	1.5162	-1.4333	0.082916	6.1428	4.7882e-56	2.8176e-54	VPS29 retromer complex component
830	CAPZA2	2.0984	-1.9152	0.18329	5.426	7.961e-56	4.6655e-54	capping actin protein of muscle Z-line subunit alpha 2
26093	CCDC9	-2.2561	1.89	-0.36613	5.5003	8.2544e-56	4.8177e-54	coiled-coil domain containing 9
29801	ZDHHC8	-2.2268	1.8179	-0.40888	5.2172	1.0241e-55	5.953e-54	zinc finger DHHC-type palmitoyltransferase 8
6635	SNRPE	1.9988	-1.7328	0.26604	5.3092	1.0958e-55	6.3442e-54	small nuclear ribonucleoprotein polypeptide E
4059	BCAM	-3.4973	3.326	-0.17131	6.8737	1.3878e-55	8.0027e-54	basal cell adhesion molecule (Lutheran blood group)
56949	XAB2	-2.1883	1.8951	-0.29318	5.5427	1.5598e-55	8.9582e-54	XPA binding protein 2
109729173	TFAP2A-AS2	2.5723	-2.332	0.24035	1.5211	1.8713e-55	1.0705e-53	TFAP2A antisense RNA 2
23135	KDM6B	-2.2794	2.0358	-0.24361	6.2277	2.3531e-55	1.3407e-53	lysine demethylase 6B
10179	RBM7	1.886	-1.7395	0.14652	3.1844	2.6358e-55	1.4958e-53	RNA binding motif protein 7
64925	CCDC71	-2.0509	2.0797	0.0288	4.1033	2.7664e-55	1.5638e-53	coiled-coil domain containing 71
57636	ARHGAP23	-2.3028	2.1292	-0.17359	7.1202	4.0237e-55	2.2656e-53	Rho GTPase activating protein 23
257415	FAM133B	1.8462	-1.5791	0.26711	3.4106	4.8507e-55	2.7205e-53	family with sequence similarity 133 member B
89978	DPH6	1.9457	-1.8846	0.061028	2.7291	7.2912e-55	4.0576e-53	diphthamine biosynthesis 6
57666	FBRSL1	-2.6729	2.3274	-0.34542	5.8742	9.1361e-55	5.0647e-53	fibrosin like 1
404217	CTXN1	-3.3016	2.5883	-0.71332	4.3929	1.3791e-54	7.616e-53	cortexin 1
546	ATRX	2.3977	-2.1612	0.23649	5.3379	1.6269e-54	8.9498e-53	ATRX chromatin remodeler
9403	SELENOF	1.5195	-1.2292	0.29026	6.1625	2.3177e-54	1.2653e-52	selenoprotein F
9205	ZMYM5	2.0241	-1.7609	0.26317	2.9691	2.5535e-54	1.3887e-52	zinc finger MYM-type containing 5
28998	MRPL13	1.8507	-1.5104	0.34035	5.4546	2.6049e-54	1.4114e-52	mitochondrial ribosomal protein L13
27043	PELP1	-1.9804	1.9817	0.0013801	5.7276	2.903e-54	1.567e-52	"proline, glutamate and leucine rich protein 1"
56986	DTWD1	1.9938	-1.545	0.4488	3.1217	2.9987e-54	1.6125e-52	DTW domain containing 1
6712	SPTBN2	-2.3183	1.9878	-0.33058	7.5896	4.4469e-54	2.3824e-52	"spectrin beta, non-erythrocytic 2"
10174	SORBS3	-2.1821	1.91	-0.27213	6.9079	5.0901e-54	2.7169e-52	sorbin and SH3 domain containing 3
4294	MAP3K10	-2.9562	2.5505	-0.4057	4.0255	5.7831e-54	3.0753e-52	mitogen-activated protein kinase kinase kinase 10
26528	DAZAP1	-2.3125	2.1839	-0.12854	7.2623	7.2837e-54	3.859e-52	DAZ associated protein 1
81628	TSC22D4	-2.4727	2.0812	-0.39148	6.3159	8.408e-54	4.422e-52	TSC22 domain family member 4
51529	ANAPC11	1.4215	-1.6207	-0.19921	6.0874	1.3354e-53	6.9722e-52	anaphase promoting complex subunit 11
203260	CCDC107	1.9938	-2.6027	-0.6089	1.9171	1.3496e-53	7.0208e-52	coiled-coil domain containing 107
5000	ORC4	1.4722	-1.1045	0.36766	4.3689	1.5055e-53	7.8038e-52	origin recognition complex subunit 4
54931	TRMT10C	1.7525	-1.3348	0.41772	4.2659	3.2986e-53	1.7036e-51	"tRNA methyltransferase 10C, mitochondrial RNase P subunit"
4539	MT-ND4L	-3.1711	3.0118	-0.15926	9.6172	3.3531e-53	1.7256e-51	mitochondrially encoded NADH 4L dehydrogenase
55297	CCDC91	1.5693	-1.481	0.088326	4.3729	3.9189e-53	2.0095e-51	coiled-coil domain containing 91
340385	ZNF517	-2.1555	2.0088	-0.14675	3.7237	5.2727e-53	2.6942e-51	zinc finger protein 517
2194	FASN	-3.0878	2.7078	-0.38	7.7363	5.8699e-53	2.9886e-51	fatty acid synthase
10273	STUB1	1.1767	-1.681	-0.50439	5.7895	6.4649e-53	3.28e-51	STIP1 homology and U-box containing protein 1
10120	ACTR1B	-1.9874	1.9608	-0.026582	6.091	8.0419e-53	4.0657e-51	actin related protein 1B
147808	ZNF784	-2.3808	2.4581	0.077307	3.3946	8.8628e-53	4.465e-51	zinc finger protein 784
283991	UBALD2	-2.6443	2.7643	0.12002	6.0038	2.0342e-52	1.0212e-50	UBA like domain containing 2
25842	ASF1A	1.6009	-1.393	0.20796	4.0916	2.0457e-52	1.0234e-50	anti-silencing function 1A histone chaperone
55802	DCP1A	1.5329	-1.3219	0.21095	4.1978	2.0691e-52	1.0315e-50	decapping mRNA 1A
8398	PLA2G6	-1.9116	1.6533	-0.25831	4.7113	2.4289e-52	1.2067e-50	phospholipase A2 group VI
148189	LINC00662	1.7491	-1.4201	0.32904	3.4146	2.6751e-52	1.3244e-50	long intergenic non-protein coding RNA 662
10278	EFS	-2.0221	1.8076	-0.21457	7.1793	2.8785e-52	1.4202e-50	embryonal Fyn-associated substrate
154791	FMC1	2.3749	-2.2792	0.095704	1.4869	3.9032e-52	1.9193e-50	formation of mitochondrial complex V assembly factor 1 homolog
29093	MRPL22	1.694	-1.5124	0.18165	4.9245	4.6269e-52	2.2674e-50	mitochondrial ribosomal protein L22
84146	ZNF644	2.4584	-2.2445	0.21398	4.2414	4.9692e-52	2.4268e-50	zinc finger protein 644
29922	NME7	1.8931	-1.704	0.18915	3.0771	8.9382e-52	4.3503e-50	NME/NM23 family member 7
57216	VANGL2	-2.0221	2.1334	0.11128	7.4008	1.0733e-51	5.2063e-50	VANGL planar cell polarity protein 2
3921	RPSA	-2.5683	2.6591	0.090781	9.8039	1.3687e-51	6.6166e-50	ribosomal protein SA
84231	TRAF7	-1.9765	1.6302	-0.34627	6.4527	1.7032e-51	8.2064e-50	TNF receptor associated factor 7
53836	GPR87	1.6804	-1.6824	-0.0019757	4.6646	2.4274e-51	1.1656e-49	G protein-coupled receptor 87
164091	PAQR7	-2.845	2.8561	0.011103	6.57	4.2785e-51	2.0477e-49	progestin and adipoQ receptor family member 7
80264	ZNF430	2.0317	-1.7275	0.30424	3.6838	4.4768e-51	2.1355e-49	zinc finger protein 430
166	TLE5	-2.2267	2.0673	-0.15943	7.3832	6.3323e-51	3.0106e-49	"TLE family member 5, transcriptional modulator"
55048	VPS37C	-1.9243	1.6628	-0.26152	5.3753	9.5685e-51	4.5341e-49	VPS37C subunit of ESCRT-I
6990	DYNLT3	2.0796	-1.7671	0.31246	5.464	1.051e-50	4.9637e-49	dynein light chain Tctex-type 3
100507303	SNHG19	-2.9094	2.8592	-0.050235	3.8096	1.0617e-50	4.9982e-49	small nucleolar RNA host gene 19
91408	BTF3L4	1.3287	-1.0636	0.26506	5.2475	1.3247e-50	6.2155e-49	basic transcription factor 3 like 4
399909	PCNX3	-1.8191	1.551	-0.26811	6.1879	2.3731e-50	1.1099e-48	pecanex 3
84250	SLF1	2.132	-2.0495	0.082531	2.1509	3.4902e-50	1.627e-48	SMC5-SMC6 complex localization factor 1
1316	KLF6	1.4456	-1.209	0.23656	6.8897	3.7255e-50	1.7311e-48	Kruppel like factor 6
3251	HPRT1	1.7486	-1.582	0.16653	3.8443	4.5941e-50	2.1278e-48	hypoxanthine phosphoribosyltransferase 1
23164	MPRIP	-1.8453	1.7182	-0.12717	7.1895	5.9291e-50	2.7373e-48	myosin phosphatase Rho interacting protein
353088	ZNF429	2.0296	-1.7125	0.31713	2.9204	8.7131e-50	4.0097e-48	zinc finger protein 429
51095	TRNT1	1.5948	-1.5561	0.038666	3.7299	9.5959e-50	4.4019e-48	tRNA nucleotidyl transferase 1
7707	ZNF148	1.8566	-1.5262	0.3304	4.0383	1.3199e-49	6.0354e-48	zinc finger protein 148
51564	HDAC7	-1.7406	1.5954	-0.14517	5.9825	1.4889e-49	6.7864e-48	histone deacetylase 7
254102	EHBP1L1	-2.1003	1.8483	-0.25198	6.1425	1.6024e-49	7.2809e-48	EH domain binding protein 1 like 1
79414	LRFN3	-2.6471	2.1933	-0.45385	3.3042	1.8724e-49	8.4809e-48	leucine rich repeat and fibronectin type III domain containing 3
51124	IER3IP1	2.2919	-1.8721	0.41973	3.8228	1.9158e-49	8.65e-48	immediate early response 3 interacting protein 1
9726	ZNF646	-2.209	1.8447	-0.36432	5.3991	3.1587e-49	1.4217e-47	zinc finger protein 646
25792	CIZ1	-1.8489	1.7609	-0.088031	6.6972	3.7951e-49	1.7028e-47	CDKN1A interacting zinc finger protein 1
548644	POLR2J3	2.6949	-3.0125	-0.31758	2.323	5.2011e-49	2.3264e-47	RNA polymerase II subunit J3
22809	ATF5	-2.508	2.3503	-0.15776	3.848	5.3081e-49	2.3669e-47	activating transcription factor 5
4509	MT-ATP8	-2.5664	2.7065	0.14006	9.0169	5.8536e-49	2.602e-47	mitochondrially encoded ATP synthase 8
200014	CC2D1B	-1.6989	1.5778	-0.12119	5.7401	5.9493e-49	2.6364e-47	coiled-coil and C2 domain containing 1B
83460	EMC6	1.6403	-2.137	-0.49676	2.2011	6.5637e-49	2.8997e-47	ER membrane protein complex subunit 6
79845	RNF122	-3.7493	3.7431	-0.0061931	3.8779	7.4733e-49	3.2915e-47	ring finger protein 122
7105	TSPAN6	1.498	-1.4328	0.065147	5.2233	8.0974e-49	3.5554e-47	tetraspanin 6
5557	PRIM1	2.4466	-2.3444	0.10224	1.5433	8.8056e-49	3.8546e-47	DNA primase subunit 1
1760	DMPK	-1.9279	1.5204	-0.40751	5.4781	1.013e-48	4.413e-47	DM1 protein kinase
51593	SRRT	-1.9261	1.8568	-0.069242	7.1338	1.0837e-48	4.701e-47	"serrate, RNA effector molecule"
60592	SCOC	1.6931	-1.4117	0.28147	4.8008	1.094e-48	4.7313e-47	short coiled-coil protein
10935	PRDX3	1.7146	-1.5594	0.15526	4.6443	1.5505e-48	6.6851e-47	peroxiredoxin 3
23373	CRTC1	-2.3373	1.8096	-0.52772	4.3794	1.6059e-48	6.9036e-47	CREB regulated transcription coactivator 1
64421	DCLRE1C	1.4585	-1.3584	0.1001	4.2678	2.0215e-48	8.6383e-47	DNA cross-link repair 1C
55863	TMEM126B	1.6048	-1.2682	0.33658	4.4503	2.1232e-48	9.046e-47	transmembrane protein 126B
55558	PLXNA3	-1.7882	1.6069	-0.18126	6.6451	3.031e-48	1.2875e-46	plexin A3
261726	TIPRL	1.3952	-1.2411	0.15405	4.5834	3.1432e-48	1.3313e-46	TOR signaling pathway regulator
83860	TAF3	1.374	-1.4582	-0.084277	3.4103	3.3422e-48	1.4114e-46	TATA-box binding protein associated factor 3
440138	ALG11	1.9927	-1.9961	-0.003425	2.1074	3.4398e-48	1.4483e-46	"ALG11 alpha-1,2-mannosyltransferase"
144097	SPINDOC	-2.7853	2.654	-0.13134	3.1925	3.7363e-48	1.5686e-46	spindlin interactor and repressor of chromatin binding
1124	CHN2	2.5227	-2.9618	-0.43904	1.2216	6.2754e-48	2.6117e-46	chimerin 2
51002	TPRKB	1.6584	-1.3314	0.32698	4.0448	6.9582e-48	2.8875e-46	TP53RK binding protein
26275	HIBCH	1.5531	-1.3109	0.24217	4.5084	7.8163e-48	3.2342e-46	3-hydroxyisobutyryl-CoA hydrolase
140710	SOGA1	-1.856	1.7029	-0.15304	5.5983	8.3155e-48	3.4308e-46	"suppressor of glucose, autophagy associated 1"
29880	ALG5	1.4054	-1.3548	0.050569	4.2469	8.3716e-48	3.4441e-46	ALG5 dolichyl-phosphate beta-glucosyltransferase
5595	MAPK3	-2.3715	2.2486	-0.1229	6.9015	1.1263e-47	4.6204e-46	mitogen-activated protein kinase 3
3916	LAMP1	-2.3673	2.326	-0.041239	8.6855	1.2854e-47	5.258e-46	lysosomal associated membrane protein 1
8883	NAE1	1.4429	-1.2653	0.1776	5.3136	1.5183e-47	6.1933e-46	NEDD8 activating enzyme E1 subunit 1
9978	RBX1	1.6183	-1.2715	0.34677	6.6797	1.5997e-47	6.5068e-46	ring-box 1
55296	TBC1D19	1.7667	-1.5929	0.17383	2.1502	2.0476e-47	8.2817e-46	TBC1 domain family member 19
9360	PPIG	1.4366	-1.0928	0.34375	5.8292	2.5699e-47	1.0365e-45	peptidylprolyl isomerase G
6728	SRP19	1.5722	-1.4797	0.092589	4.1308	3.3289e-47	1.3388e-45	signal recognition particle 19
29929	ALG6	1.8731	-1.5245	0.34857	3.2926	3.6951e-47	1.482e-45	"ALG6 alpha-1,3-glucosyltransferase"
25898	RCHY1	2.106	-1.9274	0.17865	4.1527	4.5265e-47	1.8103e-45	ring finger and CHY zinc finger domain containing 1
6392	SDHD	1.8052	-1.3457	0.45948	5.1149	4.7655e-47	1.9006e-45	succinate dehydrogenase complex subunit D
10899	JTB	1.6755	-1.5156	0.15995	4.9596	5.4465e-47	2.1662e-45	jumping translocation breakpoint
6234	RPS28	-2.8982	2.79	-0.10821	8.9504	6.0458e-47	2.3979e-45	ribosomal protein S28
23642	SNHG1	-1.5719	1.7489	0.17693	5.6614	7.598e-47	3.0053e-45	small nucleolar RNA host gene 1
79871	RPAP2	1.3161	-1.2645	0.051621	4.8036	9.0823e-47	3.5825e-45	RNA polymerase II associated protein 2
55660	PRPF40A	1.5589	-1.3133	0.24566	6.2544	1.6473e-46	6.4799e-45	pre-mRNA processing factor 40 homolog A
124930	ANKRD13B	-2.4496	2.3007	-0.14882	3.6801	2.0174e-46	7.9142e-45	ankyrin repeat domain 13B
196294	IMMP1L	1.7885	-1.5131	0.27536	3.382	2.3228e-46	9.0626e-45	inner mitochondrial membrane peptidase subunit 1
51528	JKAMP	1.5478	-1.3889	0.15889	4.5523	3.3171e-46	1.2907e-44	JNK1/MAPK8 associated membrane protein
1742	DLG4	-3.0014	2.7966	-0.20483	2.6904	4.6469e-46	1.8032e-44	discs large MAGUK scaffold protein 4
57715	SEMA4G	-2.2357	2.1342	-0.10146	4.7729	5.0588e-46	1.9578e-44	semaphorin 4G
23412	COMMD3	1.9098	-1.2806	0.6292	4.5321	5.6952e-46	2.1982e-44	COMM domain containing 3
9648	GCC2	2.0387	-1.8191	0.21967	4.3255	5.7751e-46	2.223e-44	GRIP and coiled-coil domain containing 2
374395	TMEM179B	1.3301	-1.4538	-0.12367	5.0348	6.0593e-46	2.3262e-44	transmembrane protein 179B
10434	LYPLA1	1.8444	-1.662	0.18238	5.4235	7.6445e-46	2.9269e-44	lysophospholipase 1
4793	NFKBIB	-1.6869	1.5956	-0.09131	4.9542	9.5538e-46	3.6482e-44	NFKB inhibitor beta
54629	MINDY2	2.1721	-1.7664	0.40573	3.8374	1.0206e-45	3.8868e-44	MINDY lysine 48 deubiquitinase 2
81	ACTN4	-2.19	1.984	-0.20602	9.4013	1.2178e-45	4.6258e-44	actinin alpha 4
84973	SNHG7	-1.8402	1.6919	-0.14831	6.0938	1.2255e-45	4.6428e-44	small nucleolar RNA host gene 7
63931	MRPS14	1.3845	-1.1734	0.21105	4.798	1.6394e-45	6.1942e-44	mitochondrial ribosomal protein S14
27245	AHDC1	-2.6365	2.364	-0.27251	6.0731	1.8411e-45	6.9382e-44	AT-hook DNA binding motif containing 1
79729	SH3D21	-2.3254	2.144	-0.18147	7.5307	1.8767e-45	7.054e-44	SH3 domain containing 21
2021	ENDOG	1.7402	-2.2322	-0.49197	3.3691	2.3921e-45	8.9677e-44	endonuclease G
8189	SYMPK	-1.7401	1.4369	-0.30314	6.3832	2.6541e-45	9.924e-44	symplekin
116254	GINM1	1.342	-1.2369	0.10513	4.9401	2.8225e-45	1.0526e-43	glycoprotein integral membrane 1
339344	MYPOP	-2.9873	3.031	0.043704	2.6075	3.2728e-45	1.2174e-43	"Myb related transcription factor, partner of profilin"
9640	ZNF592	-1.7827	1.7056	-0.077144	5.4709	3.6118e-45	1.34e-43	zinc finger protein 592
1345	COX6C	1.5681	-1.561	0.0070256	7.35	3.6569e-45	1.353e-43	cytochrome c oxidase subunit 6C
89887	ZNF628	-2.6526	2.1755	-0.47713	2.7851	3.6658e-45	1.353e-43	zinc finger protein 628
84186	ZCCHC7	1.2886	-1.0389	0.2497	3.7925	4.0421e-45	1.4881e-43	zinc finger CCHC-type containing 7
8554	PIAS1	1.4292	-1.3482	0.080937	4.8361	4.3724e-45	1.6056e-43	protein inhibitor of activated STAT 1
92342	METTL18	1.842	-1.7142	0.12782	3.0994	6.9143e-45	2.5325e-43	methyltransferase like 18
60492	CCDC90B	1.5453	-1.3798	0.16546	5.1393	1.0357e-44	3.7838e-43	coiled-coil domain containing 90B
160	AP2A1	-1.7855	1.5193	-0.26625	6.4443	1.2531e-44	4.5665e-43	adaptor related protein complex 2 subunit alpha 1
23067	SETD1B	-1.8958	1.7904	-0.10534	5.4183	1.3553e-44	4.9247e-43	"SET domain containing 1B, histone lysine methyltransferase"
25847	ANAPC13	1.5346	-1.2352	0.29939	5.4711	1.3932e-44	5.0388e-43	anaphase promoting complex subunit 13
580	BARD1	2.2919	-1.9	0.39187	2.5346	1.4361e-44	5.1678e-43	BRCA1 associated RING domain 1
28972	SPCS1	1.3137	-1.2135	0.10016	6.2216	1.4338e-44	5.1678e-43	signal peptidase complex subunit 1
29083	GTPBP8	1.583	-1.4892	0.093763	2.6381	2.1586e-44	7.7484e-43	GTP binding protein 8 (putative)
57661	PHRF1	-1.6882	1.3402	-0.34798	6.3194	2.8039e-44	1.0014e-42	PHD and ring finger domains 1
6167	RPL37	-2.3988	2.7206	0.32179	10.031	2.8153e-44	1.003e-42	ribosomal protein L37
554210	MIR429	-3.7122	3.1492	-0.56306	1.4259	3.2762e-44	1.1643e-42	microRNA 429
396	ARHGDIA	-1.8812	1.4781	-0.4031	7.2545	3.4576e-44	1.2258e-42	Rho GDP dissociation inhibitor alpha
101410538	MMP24OS	-2.3957	2.2223	-0.17339	5.5782	3.5771e-44	1.265e-42	MMP24 opposite strand
115399	LRRC56	-2.8302	2.3969	-0.4333	3.1929	3.6644e-44	1.2927e-42	leucine rich repeat containing 56
9679	FAM53B	-2.1584	2.0595	-0.098864	5.5196	4.6134e-44	1.6235e-42	family with sequence similarity 53 member B
8242	KDM5C	-2.0008	1.8419	-0.15895	7.6256	4.7783e-44	1.6774e-42	lysine demethylase 5C
374887	YJEFN3	-2.1926	2.088	-0.10461	3.6854	5.4827e-44	1.92e-42	YjeF N-terminal domain containing 3
4704	NDUFA9	1.3142	-1.2656	0.048683	4.4005	5.7013e-44	1.9917e-42	NADH:ubiquinone oxidoreductase subunit A9
9203	ZMYM3	-1.7883	1.7647	-0.023686	4.7752	5.7302e-44	1.9969e-42	zinc finger MYM-type containing 3
7023	TFAP4	-2.7255	2.5458	-0.17975	3.1445	5.8876e-44	2.0468e-42	transcription factor AP-4
140775	SMCR8	-2.1088	2.0505	-0.058323	5.195	7.8113e-44	2.7025e-42	SMCR8-C9orf72 complex subunit
783	CACNB2	2.5014	-2.399	0.10236	1.1295	8.2804e-44	2.8579e-42	calcium voltage-gated channel auxiliary subunit beta 2
221527	ZBTB12	-4.4806	4.3053	-0.17529	1.4158	1.1626e-43	4.003e-42	zinc finger and BTB domain containing 12
23527	ACAP2	1.9329	-1.4753	0.4576	4.6293	1.1937e-43	4.1001e-42	"ArfGAP with coiled-coil, ankyrin repeat and PH domains 2"
51773	RSF1	1.453	-1.2421	0.21088	4.6078	1.2609e-43	4.3209e-42	remodeling and spacing factor 1
4189	DNAJB9	1.7856	-1.5307	0.25488	3.6421	1.2731e-43	4.3521e-42	DnaJ heat shock protein family (Hsp40) member B9
57649	PHF12	-1.9191	2.003	0.083901	4.5209	1.4091e-43	4.8056e-42	PHD finger protein 12
90427	BMF	-1.9217	1.8953	-0.026429	3.9718	1.4248e-43	4.8479e-42	Bcl2 modifying factor
51534	VTA1	1.3207	-1.1673	0.15333	5.5676	1.7776e-43	6.0196e-42	vesicle trafficking 1
375611	SLC26A5	3.1695	-3.08	0.089463	1.2827	2.0628e-43	6.9687e-42	solute carrier family 26 member 5
5684	PSMA3	1.5669	-1.3298	0.2371	6.4478	5.1678e-43	1.7418e-41	proteasome 20S subunit alpha 3
6135	RPL11	-2.5303	2.7268	0.19653	10.321	5.2134e-43	1.753e-41	ribosomal protein L11
11342	RNF13	1.6412	-1.4859	0.15531	5.3101	5.3285e-43	1.7875e-41	ring finger protein 13
9857	CEP350	1.7915	-1.5927	0.19874	5.3041	5.776e-43	1.9332e-41	centrosomal protein 350
8396	PIP4K2B	-1.8221	1.785	-0.037079	5.9639	6.0558e-43	2.0221e-41	phosphatidylinositol-5-phosphate 4-kinase type 2 beta
30000	TNPO2	-1.6482	1.6694	0.021239	6.9502	6.246e-43	2.0808e-41	transportin 2
9443	MED7	1.4614	-1.3005	0.16092	3.2584	6.8132e-43	2.2645e-41	mediator complex subunit 7
11146	GLMN	1.8927	-1.5761	0.31654	3.8116	7.2662e-43	2.4094e-41	"glomulin, FKBP associated protein"
55904	KMT2E	1.6752	-1.6601	0.015017	5.9062	7.6568e-43	2.5331e-41	lysine methyltransferase 2E
6602	SMARCD1	-2.2369	2.2228	-0.014037	5.6508	7.8565e-43	2.5932e-41	"SWI/SNF related, matrix associated, actin dependent regulator of chromatin, subfamily d, member 1"
8813	DPM1	1.3286	-1.142	0.18659	5.1524	8.5921e-43	2.8295e-41	"dolichyl-phosphate mannosyltransferase subunit 1, catalytic"
653319	KIAA0895L	-1.7384	1.6831	-0.055309	5.5505	8.6364e-43	2.8376e-41	KIAA0895 like
1938	EEF2	-2.6582	2.2747	-0.38352	11.077	9.21e-43	3.0191e-41	eukaryotic translation elongation factor 2
400986	ANKRD36C	4.0467	-3.584	0.46275	2.8778	1.0471e-42	3.4247e-41	ankyrin repeat domain 36C
116113	FOXP4	-2.6982	2.5458	-0.15247	5.3855	1.6824e-42	5.4899e-41	forkhead box P4
29097	CNIH4	1.4602	-1.1371	0.32308	5.6554	1.765e-42	5.7466e-41	cornichon family AMPA receptor auxiliary protein 4
8682	PEA15	-1.694	1.9168	0.22282	7.1321	1.8295e-42	5.9429e-41	proliferation and apoptosis adaptor protein 15
122961	ISCA2	1.6289	-1.543	0.08584	3.856	1.8336e-42	5.943e-41	iron-sulfur cluster assembly 2
7077	TIMP2	-2.3933	2.5285	0.13522	5.9785	1.9224e-42	6.2167e-41	TIMP metallopeptidase inhibitor 2
1209	CLPTM1	-2.0557	1.7096	-0.34614	6.8442	2.4971e-42	8.0569e-41	CLPTM1 regulator of GABA type A receptor forward trafficking
64431	ACTR6	1.7259	-1.6062	0.1197	3.9276	2.631e-42	8.4698e-41	actin related protein 6
9101	USP8	1.3587	-1.2755	0.083153	5.141	3.2172e-42	1.0334e-40	ubiquitin specific peptidase 8
10848	PPP1R13L	-1.7488	1.5284	-0.22041	8.0835	3.8471e-42	1.233e-40	protein phosphatase 1 regulatory subunit 13 like
131118	DNAJC19	1.3751	-1.0548	0.32031	4.9186	4.0436e-42	1.2931e-40	DnaJ heat shock protein family (Hsp40) member C19
55762	ZNF701	1.4722	-1.5318	-0.059547	2.9186	4.5628e-42	1.4558e-40	zinc finger protein 701
1944	EFNA3	-1.7156	1.8461	0.13051	6.4248	4.9821e-42	1.5861e-40	ephrin A3
4779	NFE2L1	-2.125	2.0636	-0.061398	8.1527	5.3739e-42	1.707e-40	"nuclear factor, erythroid 2 like 1"
84681	HINT2	1.7668	-2.3588	-0.59199	1.5457	6.2289e-42	1.9743e-40	histidine triad nucleotide binding protein 2
9639	ARHGEF10	3.565	-2.9287	0.6363	1.6187	8.0575e-42	2.5467e-40	Rho guanine nucleotide exchange factor 10
122769	LRR1	1.966	-1.7169	0.24903	2.1656	8.0704e-42	2.5467e-40	leucine rich repeat protein 1
23370	ARHGEF18	-1.6898	1.3412	-0.34856	4.999	9.4563e-42	2.9775e-40	Rho/Rac guanine nucleotide exchange factor 18
8312	AXIN1	-1.9851	1.5829	-0.40216	5.3969	9.5538e-42	3.0016e-40	axin 1
10908	PNPLA6	-2.0054	1.6737	-0.3317	5.4886	1.0183e-41	3.1922e-40	patatin like phospholipase domain containing 6
8541	PPFIA3	-2.3141	2.0112	-0.30294	6.0275	1.0765e-41	3.3673e-40	PTPRF interacting protein alpha 3
163081	ZNF567	2.1187	-1.8055	0.31319	2.5253	1.2452e-41	3.8867e-40	zinc finger protein 567
6015	RING1	-1.8577	1.8721	0.014439	5.6946	1.262e-41	3.9307e-40	ring finger protein 1
4967	OGDH	-2.0257	1.9001	-0.12567	7.4859	1.4703e-41	4.5694e-40	oxoglutarate dehydrogenase
23125	CAMTA2	-1.5318	1.2052	-0.32668	5.7525	1.9363e-41	6.0046e-40	calmodulin binding transcription activator 2
5966	REL	2.1954	-2.1098	0.085606	2.532	2.5984e-41	8.0341e-40	"REL proto-oncogene, NF-kB subunit"
9169	SCAF11	1.4624	-1.1297	0.33273	5.75	2.6019e-41	8.0341e-40	SR-related CTD associated factor 11
23277	CLUH	-2.0516	1.788	-0.26355	6.8994	2.6668e-41	8.2166e-40	clustered mitochondria homolog
140467	ZNF358	-2.1294	1.6884	-0.44103	4.2629	3.36e-41	1.0331e-39	zinc finger protein 358
5768	QSOX1	-1.9936	1.8816	-0.11208	8.7378	4.1481e-41	1.2726e-39	quiescin sulfhydryl oxidase 1
22883	CLSTN1	-2.0631	2.0162	-0.046886	7.4395	4.3094e-41	1.3193e-39	calsyntenin 1
80758	PRR7	1.1534	-1.8832	-0.72972	4.1482	4.8048e-41	1.4678e-39	"proline rich 7, synaptic"
6668	SP2	-1.53	1.5303	0.00031453	4.5426	4.8291e-41	1.4721e-39	Sp2 transcription factor
145389	SLC38A6	2.0527	-1.7236	0.32909	1.9544	5.8295e-41	1.7733e-39	solute carrier family 38 member 6
406988	MIR205	-2.9377	3.1863	0.24858	2.7838	6.026e-41	1.8292e-39	microRNA 205
84365	NIFK	1.4099	-1.3007	0.10918	5.0349	7.4253e-41	2.2492e-39	nucleolar protein interacting with the FHA domain of MKI67
7090	TLE3	-1.7117	1.571	-0.14071	6.9419	7.8962e-41	2.3868e-39	"TLE family member 3, transcriptional corepressor"
1603	DAD1	1.4258	-1.1674	0.25846	6.5967	8.3583e-41	2.5159e-39	defender against cell death 1
85414	SLC45A3	-2.7384	2.5131	-0.22528	4.1628	9.4908e-41	2.8508e-39	solute carrier family 45 member 3
63035	BCORL1	-2.0222	2.0594	0.037182	3.2937	9.7223e-41	2.9143e-39	BCL6 corepressor like 1
51548	SIRT6	-2.1639	1.9229	-0.24106	4.8783	1.0095e-40	3.0195e-39	sirtuin 6
23113	CUL9	-1.3566	1.2237	-0.1329	5.6263	1.0807e-40	3.2259e-39	cullin 9
145853	C15orf61	1.7179	-1.7377	-0.019724	2.8187	1.1019e-40	3.2824e-39	chromosome 15 open reading frame 61
10092	ARPC5	1.498	-1.3563	0.14165	6.3471	1.1217e-40	3.3346e-39	actin related protein 2/3 complex subunit 5
11103	KRR1	1.2982	-1.0882	0.21	4.53	1.1408e-40	3.3842e-39	KRR1 small subunit processome component homolog
4541	MT-ND6	-2.8042	3.2601	0.45589	9.9896	1.2059e-40	3.57e-39	mitochondrially encoded NADH dehydrogenase 6
10923	SUB1	1.4261	-1.1348	0.29135	6.9414	1.2215e-40	3.6087e-39	SUB1 regulator of transcription
4750	NEK1	1.9824	-1.6585	0.32388	3.2007	1.3532e-40	3.9896e-39	NIMA related kinase 1
10206	TRIM13	1.3328	-1.1619	0.17093	4.7939	1.3843e-40	4.0728e-39	tripartite motif containing 13
8408	ULK1	-2.1113	1.9432	-0.16806	7.4813	1.4929e-40	4.3836e-39	unc-51 like autophagy activating kinase 1
83715	ESPN	-3.3306	2.9669	-0.36365	4.8964	1.5798e-40	4.629e-39	espin
57647	DHX37	-1.7842	1.5261	-0.25804	4.2505	1.6288e-40	4.7629e-39	DEAH-box helicase 37
1445	CSK	-2.2495	2.0271	-0.22243	6.4109	2.0988e-40	6.125e-39	C-terminal Src kinase
10975	UQCR11	1.6051	-1.3707	0.23437	5.7897	2.1643e-40	6.3033e-39	"ubiquinol-cytochrome c reductase, complex III subunit XI"
1070	CETN3	1.6202	-1.2252	0.39505	4.1677	2.2835e-40	6.6371e-39	centrin 3
54587	MXRA8	-4.0314	3.7271	-0.30431	4.5074	2.6118e-40	7.5758e-39	matrix remodeling associated 8
2958	GTF2A2	1.4092	-1.0748	0.33435	5.0798	2.6461e-40	7.66e-39	general transcription factor IIA subunit 2
51371	POMP	1.8703	-1.4652	0.40511	6.9374	2.6708e-40	7.7088e-39	proteasome maturation protein
90850	ZNF598	-1.9637	1.5353	-0.4284	6.1985	2.6738e-40	7.7088e-39	zinc finger protein 598
50509	COL5A3	-3.0494	2.7586	-0.29085	6.1675	2.9364e-40	8.4491e-39	collagen type V alpha 3 chain
64963	MRPS11	1.257	-1.2215	0.035448	4.6658	3.0121e-40	8.6495e-39	mitochondrial ribosomal protein S11
29078	NDUFAF4	1.7409	-1.4713	0.26965	3.421	3.8353e-40	1.0992e-38	NADH:ubiquinone oxidoreductase complex assembly factor 4
22864	R3HDM2	-0.98288	1.3443	0.36144	5.0784	4.0261e-40	1.1515e-38	R3H domain containing 2
57522	SRGAP1	1.7695	-1.9008	-0.13131	3.8497	4.108e-40	1.1726e-38	SLIT-ROBO Rho GTPase activating protein 1
280636	SELENOH	1.1077	-1.4015	-0.29385	5.3913	4.2383e-40	1.2074e-38	selenoprotein H
10464	PIBF1	1.6679	-1.4757	0.19219	3.2553	4.334e-40	1.2322e-38	progesterone immunomodulatory binding factor 1
9755	TBKBP1	-2.5677	2.3888	-0.17896	3.3794	4.5542e-40	1.2923e-38	TBK1 binding protein 1
286262	TPRN	-2.2262	1.9212	-0.305	4.5427	5.0595e-40	1.4328e-38	taperin
2760	GM2A	-1.7853	1.9616	0.17624	8.2614	5.2138e-40	1.4736e-38	GM2 ganglioside activator
9580	SOX13	-2.1694	2.0198	-0.14962	4.3709	5.306e-40	1.4967e-38	SRY-box transcription factor 13
409	ARRB2	-2.5408	2.4957	-0.045174	4.1468	5.3346e-40	1.5019e-38	arrestin beta 2
55700	MAP7D1	-2.1037	1.8922	-0.21152	7.6071	6.0848e-40	1.7097e-38	MAP7 domain containing 1
54985	HCFC1R1	-2.1884	2.1836	-0.004841	4.9635	6.3376e-40	1.7773e-38	host cell factor C1 regulator 1
2972	BRF1	-1.5367	1.1915	-0.34518	5.2875	6.4328e-40	1.8004e-38	BRF1 RNA polymerase III transcription initiation factor subunit
2050	EPHB4	-1.8937	1.7821	-0.11158	5.9548	8.6283e-40	2.4102e-38	EPH receptor B4
54676	GTPBP2	-2.417	2.4336	0.016592	6.1352	1.0738e-39	2.9936e-38	GTP binding protein 2
83787	ARMC10	1.194	-1.1484	0.045605	5.8342	1.2003e-39	3.3398e-38	armadillo repeat containing 10
58533	SNX6	1.4247	-1.2448	0.17997	5.2735	1.2899e-39	3.5822e-38	sorting nexin 6
51123	ZNF706	1.479	-1.3706	0.10839	6.3985	1.4326e-39	3.9709e-38	zinc finger protein 706
11127	KIF3A	1.597	-1.1114	0.48557	3.9621	1.4647e-39	4.0519e-38	kinesin family member 3A
23621	BACE1	-1.4156	1.5153	0.099755	4.0816	1.8978e-39	5.24e-38	beta-secretase 1
64397	ZNF106	1.2687	-1.1335	0.13521	6.0104	2.3781e-39	6.5413e-38	zinc finger protein 106
57862	ZNF410	1.9425	-2.2392	-0.29671	1.281	2.472e-39	6.7864e-38	zinc finger protein 410
84987	COX14	1.4536	-1.2793	0.17433	4.653	2.5211e-39	6.908e-38	cytochrome c oxidase assembly factor COX14
57521	RPTOR	-1.4962	1.1291	-0.36711	4.8585	2.906e-39	7.9475e-38	regulatory associated protein of MTOR complex 1
57597	BAHCC1	-2.2886	2.002	-0.28653	3.28	2.952e-39	8.0579e-38	BAH domain and coiled-coil containing 1
9699	RIMS2	1.5896	-1.6254	-0.035857	3.5197	3.442e-39	9.3598e-38	regulating synaptic membrane exocytosis 2
80725	SRCIN1	-2.8928	2.6702	-0.22256	2.5692	3.4393e-39	9.3598e-38	SRC kinase signaling inhibitor 1
6621	SNAPC4	-1.7316	1.3755	-0.35615	4.3987	4.1492e-39	1.1262e-37	small nuclear RNA activating complex polypeptide 4
2783	GNB2	-1.7149	1.3929	-0.32204	7.5814	4.356e-39	1.1801e-37	G protein subunit beta 2
399761	BMS1P1	2.4051	-2.0277	0.37738	1.1919	5.5917e-39	1.512e-37	BMS1 pseudogene 1
9406	ZRANB2	1.4645	-1.0985	0.36607	5.5171	5.8298e-39	1.5734e-37	zinc finger RANBP2-type containing 2
338440	ANO9	-1.9246	1.6406	-0.28403	7.1245	7.2076e-39	1.9416e-37	anoctamin 9
23162	MAPK8IP3	-2.0409	1.6367	-0.40414	7.7489	7.9422e-39	2.1355e-37	mitogen-activated protein kinase 8 interacting protein 3
55876	GSDMB	-2.0097	1.9131	-0.096599	5.1799	9.1764e-39	2.4627e-37	gasdermin B
2550	GABBR1	-1.573	1.66	0.086925	6.0296	1.5069e-38	4.0366e-37	gamma-aminobutyric acid type B receptor subunit 1
6136	RPL12	-2.3444	2.4516	0.1072	9.9513	1.521e-38	4.0667e-37	ribosomal protein L12
54989	ZNF770	3.3589	-2.9255	0.43337	5.6614	1.7975e-38	4.7971e-37	zinc finger protein 770
11333	PDAP1	-1.8629	1.92	0.057041	7.9064	2.2564e-38	6.0107e-37	PDGFA associated protein 1
51010	EXOSC3	1.1979	-1.3039	-0.106	4.1323	2.4526e-38	6.5211e-37	exosome component 3
79915	ATAD5	2.4199	-2.0302	0.3897	1.6552	2.4732e-38	6.5639e-37	ATPase family AAA domain containing 5
6666	SOX12	-2.2443	2.1541	-0.090204	3.9333	2.7483e-38	7.2804e-37	SRY-box transcription factor 12
53335	BCL11A	1.7813	-1.5027	0.27855	4.5115	3.2689e-38	8.6437e-37	BAF chromatin remodeling complex subunit BCL11A
6638	SNRPN	1.4135	-1.5161	-0.10259	3.7334	3.3454e-38	8.8295e-37	small nuclear ribonucleoprotein polypeptide N
57001	SDHAF3	1.5307	-1.4042	0.12653	2.9135	3.492e-38	9.1997e-37	succinate dehydrogenase complex assembly factor 3
8559	PRPF18	1.3146	-1.3767	-0.062074	3.0447	3.5105e-38	9.2315e-37	pre-mRNA processing factor 18
6722	SRF	-1.6859	1.446	-0.23997	5.8621	3.5541e-38	9.3291e-37	serum response factor
4774	NFIA	2.077	-1.7753	0.3017	4.7556	3.7057e-38	9.7091e-37	nuclear factor I A
20	ABCA2	-1.857	1.5915	-0.26544	5.1929	4.3211e-38	1.1301e-36	ATP binding cassette subfamily A member 2
79086	SMIM7	1.2627	-1.0848	0.17788	5.3007	4.458e-38	1.1638e-36	small integral membrane protein 7
8520	HAT1	1.4181	-1.3271	0.091041	5.1334	4.6044e-38	1.1998e-36	histone acetyltransferase 1
81555	YIPF5	1.3643	-1.1308	0.23353	5.2204	5.1756e-38	1.3462e-36	Yip1 domain family member 5
199857	ALG14	1.2737	-1.1782	0.095533	4.019	5.3578e-38	1.3911e-36	ALG14 UDP-N-acetylglucosaminyltransferase subunit
56996	SLC12A9	-1.8342	1.6105	-0.22367	4.7095	5.5552e-38	1.4398e-36	solute carrier family 12 member 9
10082	GPC6	2.4308	-2.1087	0.32211	3.401	5.7086e-38	1.4768e-36	glypican 6
51023	MRPS18C	1.4564	-1.1854	0.27105	4.4238	5.7575e-38	1.4868e-36	mitochondrial ribosomal protein S18C
10592	SMC2	1.5838	-1.4579	0.12582	4.0201	6.5466e-38	1.6875e-36	structural maintenance of chromosomes 2
83869	TTTY14	1.6374	-1.2494	0.38792	3.5374	6.8325e-38	1.7581e-36	"testis-specific transcript, Y-linked 14"
84650	EBPL	1.3631	-1.0846	0.2785	5.0123	7.2859e-38	1.8714e-36	EBP like
8148	TAF15	-1.6877	1.772	0.08426	6.3355	7.4272e-38	1.9043e-36	TATA-box binding protein associated factor 15
90007	MIDN	-2.1287	2.0685	-0.060161	7.2015	7.4869e-38	1.9162e-36	midnolin
92140	MTDH	1.4042	-1.2454	0.15878	6.1887	8.0101e-38	2.0464e-36	metadherin
23376	UFL1	1.8682	-1.2012	0.66706	4.101	9.9339e-38	2.5289e-36	UFM1 specific ligase 1
23550	PSD4	-1.5215	1.327	-0.19448	7.023	1.0106e-37	2.5683e-36	pleckstrin and Sec7 domain containing 4
6206	RPS12	-2.4814	2.6344	0.15298	10.062	1.192e-37	3.0238e-36	ribosomal protein S12
5253	PHF2	-1.7161	1.6198	-0.096299	5.4444	1.2035e-37	3.0475e-36	PHD finger protein 2
152100	CMC1	1.3887	-1.2455	0.14321	3.8441	1.2229e-37	3.0912e-36	C-X9-C motif containing 1
79957	PAQR6	-1.9426	1.8006	-0.14205	3.4139	1.279e-37	3.2274e-36	progestin and adipoQ receptor family member 6
339287	MSL1	-1.5581	1.6311	0.07299	6.8322	1.2862e-37	3.2398e-36	MSL complex subunit 1
55110	MAGOHB	1.5643	-1.2164	0.34799	3.737	1.5588e-37	3.9196e-36	"mago homolog B, exon junction complex subunit"
26267	FBXO10	-1.9019	1.9767	0.074766	3.433	1.5722e-37	3.9465e-36	F-box protein 10
282991	BLOC1S2	1.4722	-1.2628	0.20937	6.4724	1.8269e-37	4.5777e-36	biogenesis of lysosomal organelles complex 1 subunit 2
58505	OSTC	1.3695	-1.2822	0.087281	5.3018	2.2287e-37	5.5748e-36	oligosaccharyltransferase complex non-catalytic subunit
9208	LRRFIP1	1.5489	-1.1217	0.42723	7.0542	2.2677e-37	5.6625e-36	LRR binding FLII interacting protein 1
57605	PITPNM2	-1.9337	1.6924	-0.24122	3.895	2.3158e-37	5.7725e-36	phosphatidylinositol transfer protein membrane associated 2
55520	ELAC1	1.5179	-1.4155	0.10242	2.8435	2.7641e-37	6.8782e-36	elaC ribonuclease Z 1
6608	SMO	-1.9594	1.8202	-0.13918	5.063	2.9335e-37	7.2871e-36	"smoothened, frizzled class receptor"
23140	ZZEF1	-1.3637	1.1801	-0.18368	6.4936	3.0114e-37	7.4547e-36	zinc finger ZZ-type and EF-hand domain containing 1
136647	MPLKIP	1.1521	-1.1682	-0.016126	4.3479	3.0577e-37	7.5562e-36	M-phase specific PLK1 interacting protein
25	ABL1	-1.6728	1.4034	-0.26939	5.3296	3.0736e-37	7.5826e-36	"ABL proto-oncogene 1, non-receptor tyrosine kinase"
6624	FSCN1	-2.0482	1.7206	-0.32764	7.0919	3.2841e-37	8.088e-36	fascin actin-bundling protein 1
1107	CHD3	-2.17	2.0277	-0.14233	6.9248	3.3055e-37	8.1267e-36	chromodomain helicase DNA binding protein 3
140893	RBBP8NL	-2.0648	1.6265	-0.43829	4.2863	3.4979e-37	8.5852e-36	RBBP8 N-terminal like
51602	NOP58	1.0296	-1.1015	-0.071955	5.256	4.9719e-37	1.2182e-35	NOP58 ribonucleoprotein
5366	PMAIP1	2.0021	-1.7443	0.25781	3.5006	5.9681e-37	1.4598e-35	phorbol-12-myristate-13-acetate-induced protein 1
225689	MAPK15	-4.1409	3.6657	-0.47515	3.7382	6.4312e-37	1.5704e-35	mitogen-activated protein kinase 15
55683	KANSL3	-1.4686	1.4489	-0.019699	6.3991	6.5417e-37	1.5947e-35	KAT8 regulatory NSL complex subunit 3
56942	CMC2	1.5501	-1.3486	0.20155	4.5786	7.0049e-37	1.7018e-35	C-X9-C motif containing 2
162	AP1B1	-1.7279	1.4418	-0.28612	7.7082	7.0032e-37	1.7018e-35	adaptor related protein complex 1 subunit beta 1
54512	EXOSC4	1.1417	-1.4054	-0.26369	4.8424	1.0101e-36	2.4499e-35	exosome component 4
124801	LSM12	1.2317	-1.207	0.024693	3.6578	1.0399e-36	2.5177e-35	LSM12 homolog
440567	UQCRHL	-2.1509	2.5375	0.38665	3.7795	1.1343e-36	2.7417e-35	ubiquinol-cytochrome c reductase hinge protein like
112755	STX1B	-1.9301	1.9249	-0.0052633	3.2281	1.5355e-36	3.7054e-35	syntaxin 1B
283358	B4GALNT3	-1.5969	1.3661	-0.23078	7.3634	1.5853e-36	3.8192e-35	"beta-1,4-N-acetyl-galactosaminyltransferase 3"
84817	TXNDC17	1.5136	-1.3352	0.1784	5.9578	1.6126e-36	3.8784e-35	thioredoxin domain containing 17
29	ABR	-1.5342	1.3357	-0.19846	7.0278	1.812e-36	4.3506e-35	ABR activator of RhoGEF and GTPase
3927	LASP1	-1.8257	1.6758	-0.14988	6.4113	2.7084e-36	6.4921e-35	LIM and SH3 protein 1
3297	HSF1	-1.5636	1.2714	-0.29221	6.3557	2.8233e-36	6.7561e-35	heat shock transcription factor 1
10514	MYBBP1A	-1.6064	1.4783	-0.12815	6.4445	3.2229e-36	7.6996e-35	MYB binding protein 1a
26610	ELP4	1.2414	-1.1315	0.10992	3.6524	3.2533e-36	7.7594e-35	elongator acetyltransferase complex subunit 4
64423	INF2	-1.811	1.4503	-0.36071	7.3007	3.3918e-36	8.0761e-35	"inverted formin, FH2 and WH2 domain containing"
10297	APC2	-2.315	1.6465	-0.66857	2.3285	3.4869e-36	8.2751e-35	APC regulator of WNT signaling pathway 2
6451	SH3BGRL	1.7035	-1.3513	0.35219	5.4816	3.4954e-36	8.2817e-35	SH3 domain binding glutamate rich protein like
5810	RAD1	1.1717	-0.97928	0.19244	4.2676	3.5345e-36	8.3605e-35	RAD1 checkpoint DNA exonuclease
114799	ESCO1	1.4497	-1.3206	0.12914	3.7989	3.6243e-36	8.5589e-35	establishment of sister chromatid cohesion N-acetyltransferase 1
55916	NXT2	1.6729	-1.5396	0.13329	3.3092	3.7338e-36	8.8029e-35	nuclear transport factor 2 like export factor 2
2764	GMFB	1.8937	-1.5607	0.33301	4.4171	3.8612e-36	9.0884e-35	glia maturation factor beta
10959	TMED2	1.3033	-0.9991	0.30416	7.2314	3.9277e-36	9.2297e-35	transmembrane p24 trafficking protein 2
5689	PSMB1	1.4077	-1.3759	0.031836	7.8907	4.683e-36	1.0987e-34	proteasome 20S subunit beta 1
55664	CDC37L1	1.3284	-1.1007	0.22766	3.6784	4.7225e-36	1.1061e-34	cell division cycle 37 like 1
10010	TANK	1.4312	-1.1687	0.26252	5.3742	4.744e-36	1.1094e-34	TRAF family member associated NFKB activator
6625	SNRNP70	-1.8219	1.6495	-0.17241	7.9792	5.4983e-36	1.2837e-34	small nuclear ribonucleoprotein U1 subunit 70
9694	EMC2	1.2976	-1.0685	0.22914	4.9603	5.8265e-36	1.3581e-34	ER membrane protein complex subunit 2
56928	SPPL2B	-1.7219	1.3977	-0.32413	6.3801	5.8858e-36	1.3697e-34	signal peptide peptidase like 2B
27154	BRPF3	-1.6971	1.66	-0.037059	5.0225	5.9196e-36	1.3753e-34	bromodomain and PHD finger containing 3
124583	CANT1	-1.7024	1.5907	-0.11167	5.9855	6.1798e-36	1.4334e-34	calcium activated nucleotidase 1
375190	FAM228B	2.0459	-1.7939	0.25206	1.8556	6.5123e-36	1.5081e-34	family with sequence similarity 228 member B
9618	TRAF4	-2.0457	1.8627	-0.18307	4.4175	7.2263e-36	1.6708e-34	TNF receptor associated factor 4
7507	XPA	1.4434	-1.2083	0.23503	3.7609	7.3036e-36	1.6859e-34	"XPA, DNA damage recognition and repair factor"
54556	ING3	1.434	-1.1562	0.27779	3.0956	7.9263e-36	1.8267e-34	inhibitor of growth family member 3
10068	IL18BP	-2.0711	1.9787	-0.092377	2.7999	7.9559e-36	1.8306e-34	interleukin 18 binding protein
58509	CACTIN	-1.531	1.1772	-0.3539	5.0256	8.9407e-36	2.0506e-34	"cactin, spliceosome C complex subunit"
9994	CASP8AP2	2.3351	-2.0725	0.26254	3.283	1.0237e-35	2.3441e-34	caspase 8 associated protein 2
84138	SLC7A6OS	1.1137	-1.2695	-0.15575	2.963	1.1953e-35	2.7328e-34	solute carrier family 7 member 6 opposite strand
55617	TASP1	1.4595	-1.1709	0.28862	3.3628	1.3799e-35	3.1498e-34	taspase 1
55690	PACS1	-1.5809	1.4239	-0.15697	5.9777	1.3969e-35	3.1836e-34	phosphofurin acidic cluster sorting protein 1
51239	ANKRD39	1.2128	-1.3865	-0.17366	3.2763	1.525e-35	3.4701e-34	ankyrin repeat domain 39
4697	NDUFA4	1.5725	-1.1482	0.42431	7.4663	1.6088e-35	3.6491e-34	NDUFA4 mitochondrial complex associated
4249	MGAT5	-1.4095	1.3005	-0.109	6.6795	1.6067e-35	3.6491e-34	"alpha-1,6-mannosylglycoprotein 6-beta-N-acetylglucosaminyltransferase"
5978	REST	2.0299	-1.7626	0.26735	5.1433	1.8796e-35	4.2566e-34	RE1 silencing transcription factor
6925	TCF4	1.7113	-1.4188	0.29253	6.2938	1.9537e-35	4.4175e-34	transcription factor 4
55847	CISD1	1.9613	-1.4321	0.52921	3.7132	2.1105e-35	4.7646e-34	CDGSH iron sulfur domain 1
84191	CIAO2A	1.2578	-1.1461	0.11171	3.8975	2.2596e-35	5.0932e-34	cytosolic iron-sulfur assembly component 2A
22859	ADGRL1	-2.5526	2.4108	-0.14178	4.382	2.5221e-35	5.6759e-34	adhesion G protein-coupled receptor L1
22944	KIN	1.1981	-1.0125	0.18558	3.5512	2.615e-35	5.8757e-34	Kin17 DNA and RNA binding protein
29882	ANAPC2	-1.465	1.2114	-0.25362	5.851	3.3734e-35	7.568e-34	anaphase promoting complex subunit 2
55183	RIF1	1.7441	-1.4323	0.31186	4.8946	3.4009e-35	7.6178e-34	replication timing regulatory factor 1
575	ADGRB1	-3.2083	2.4892	-0.71907	8.1784	4.1697e-35	9.3254e-34	adhesion G protein-coupled receptor B1
5813	PURA	1.4411	-1.2158	0.22525	4.5913	4.5709e-35	1.0207e-33	purine rich element binding protein A
5976	UPF1	-1.3353	1.0722	-0.26308	6.9901	4.714e-35	1.051e-33	UPF1 RNA helicase and ATPase
51188	SS18L2	1.5476	-1.3018	0.24587	4.2285	4.9514e-35	1.1022e-33	SS18 like 2
5936	RBM4	1.2632	-0.86767	0.39557	4.2441	5.0424e-35	1.1207e-33	RNA binding motif protein 4
10806	SDCCAG8	1.2316	-1.2791	-0.047454	4.0114	5.0587e-35	1.1226e-33	serologically defined colon cancer antigen 8
23091	ZC3H13	1.2861	-1.2564	0.029763	5.8371	5.4253e-35	1.2021e-33	zinc finger CCCH-type containing 13
4086	SMAD1	1.4159	-1.2928	0.12314	4.6344	5.6391e-35	1.2476e-33	SMAD family member 1
10393	ANAPC10	2.0641	-1.8269	0.23721	2.1183	5.7718e-35	1.275e-33	anaphase promoting complex subunit 10
3652	IPP	1.3105	-1.1981	0.11239	3.5151	5.9071e-35	1.3028e-33	intracisternal A particle-promoted polypeptide
126917	IFFO2	-2.7295	2.667	-0.062476	9.9337	6.6747e-35	1.4699e-33	intermediate filament family orphan 2
55636	CHD7	1.3737	-1.3996	-0.025884	5.5478	7.1819e-35	1.5791e-33	chromodomain helicase DNA binding protein 7
9349	RPL23	-2.0853	2.4874	0.4021	10.059	7.2947e-35	1.6015e-33	ribosomal protein L23
177	AGER	-2.8532	2.6406	-0.2126	4.8241	7.8447e-35	1.7196e-33	advanced glycosylation end-product specific receptor
8085	KMT2D	-1.7072	1.446	-0.26125	6.9008	8.1027e-35	1.7735e-33	lysine methyltransferase 2D
51501	HIKESHI	1.2594	-1.0018	0.25756	5.1882	8.3373e-35	1.822e-33	heat shock protein nuclear import factor hikeshi
222194	RSBN1L	1.3665	-1.0317	0.33477	3.9508	8.5033e-35	1.8555e-33	round spermatid basic protein 1 like
51377	UCHL5	1.3697	-1.1801	0.18961	4.234	1.1052e-34	2.408e-33	ubiquitin C-terminal hydrolase L5
29924	EPN1	-2.8525	2.4697	-0.38285	7.682	1.1102e-34	2.4151e-33	epsin 1
29883	CNOT7	1.1865	-0.91024	0.27626	5.7967	1.41e-34	3.0581e-33	CCR4-NOT transcription complex subunit 7
55180	LINS1	1.3161	-1.2446	0.071524	3.482	1.6581e-34	3.5908e-33	lines homolog 1
4924	NUCB1	-1.699	1.4172	-0.28177	7.0672	1.7768e-34	3.8422e-33	nucleobindin 1
9013	TAF1C	-1.4835	1.1903	-0.29321	6.2161	1.7801e-34	3.8433e-33	"TATA-box binding protein associated factor, RNA polymerase I subunit C"
1318	SLC31A2	1.4925	-1.7282	-0.23567	2.941	2.0585e-34	4.4379e-33	solute carrier family 31 member 2
24146	CLDN15	-1.8091	1.6211	-0.18802	2.9659	2.1412e-34	4.6092e-33	claudin 15
23108	RAP1GAP2	-1.8895	1.7147	-0.17486	5.402	2.1991e-34	4.7268e-33	RAP1 GTPase activating protein 2
642658	SCX	-3.7116	3.5874	-0.12423	1.9364	2.2803e-34	4.8938e-33	scleraxis bHLH transcription factor
10370	CITED2	-1.841	1.9971	0.15617	5.5172	2.6469e-34	5.6723e-33	Cbp/p300 interacting transactivator with Glu/Asp rich carboxy-terminal domain 2
84444	DOT1L	-2.1086	1.8231	-0.28549	6.1008	2.6841e-34	5.7435e-33	DOT1 like histone lysine methyltransferase
9644	SH3PXD2A	-1.5387	1.4412	-0.09746	7.5624	2.6959e-34	5.7601e-33	SH3 and PX domains 2A
64146	PDF	1.4012	-2.3795	-0.97825	1.6566	2.9833e-34	6.3646e-33	"peptide deformylase, mitochondrial"
10671	DCTN6	1.5058	-1.3121	0.19368	4.5426	2.9957e-34	6.3815e-33	dynactin subunit 6
64928	MRPL14	1.279	-1.2887	-0.0097265	5.6105	3.1211e-34	6.639e-33	mitochondrial ribosomal protein L14
6548	SLC9A1	-2.0154	1.6455	-0.36985	5.4969	3.2016e-34	6.8001e-33	solute carrier family 9 member A1
259282	BOD1L1	1.5854	-1.414	0.17131	5.2434	3.6645e-34	7.7717e-33	biorientation of chromosomes in cell division 1 like 1
54482	TRMT13	1.6238	-1.4318	0.19201	3.3788	3.8499e-34	8.153e-33	tRNA methyltransferase 13 homolog
3422	IDI1	1.4661	-1.2345	0.23161	6.8228	3.87e-34	8.1834e-33	isopentenyl-diphosphate delta isomerase 1
5203	PFDN4	1.7834	-1.397	0.38646	3.6515	3.9268e-34	8.2913e-33	prefoldin subunit 4
4627	MYH9	-1.9337	1.6808	-0.25287	9.2133	3.9812e-34	8.3938e-33	myosin heavy chain 9
6227	RPS21	-1.9112	2.1075	0.19626	8.5482	4.2181e-34	8.8803e-33	ribosomal protein S21
5685	PSMA4	1.3418	-1.199	0.1428	6.8614	4.5376e-34	9.539e-33	proteasome 20S subunit alpha 4
8729	GBF1	-1.4113	1.3076	-0.10375	6.6018	5.1188e-34	1.0745e-32	golgi brefeldin A resistant guanine nucleotide exchange factor 1
26175	TMEM251	1.9034	-1.7505	0.15298	3.0803	5.4153e-34	1.1351e-32	transmembrane protein 251
23295	MGRN1	-1.6515	1.3546	-0.29688	5.7586	6.0516e-34	1.2666e-32	mahogunin ring finger 1
114926	SMIM19	1.3965	-1.2314	0.16508	4.7951	6.2606e-34	1.3066e-32	small integral membrane protein 19
139285	AMER1	-2.5527	2.4242	-0.12847	3.8408	6.261e-34	1.3066e-32	APC membrane recruitment protein 1
10486	CAP2	1.8908	-1.6923	0.19851	2.6161	6.3269e-34	1.3185e-32	cyclase associated actin cytoskeleton regulatory protein 2
57332	CBX8	-1.7974	1.5974	-0.19998	3.7483	6.7187e-34	1.3981e-32	chromobox 8
6307	MSMO1	1.3836	-1.0099	0.3737	6.8242	6.738e-34	1.4001e-32	methylsterol monooxygenase 1
1849	DUSP7	-1.5469	1.4734	-0.073524	7.0285	6.8719e-34	1.4258e-32	dual specificity phosphatase 7
9528	TMEM59	1.307	-1.2087	0.098297	7.9287	7.081e-34	1.4671e-32	transmembrane protein 59
3340	NDST1	-1.7116	1.4175	-0.29405	7.812	7.589e-34	1.5701e-32	N-deacetylase and N-sulfotransferase 1
54675	CRLS1	1.4775	-1.9711	-0.49369	1.5988	8.6648e-34	1.7901e-32	cardiolipin synthase 1
254251	LCORL	2.1831	-1.6353	0.54775	2.1455	1.0785e-33	2.2249e-32	ligand dependent nuclear receptor corepressor like
57513	CASKIN2	-1.8468	1.5234	-0.32337	4.32	1.1233e-33	2.314e-32	CASK interacting protein 2
9278	ZBTB22	-1.5795	1.4825	-0.097003	5.1033	1.1728e-33	2.4125e-32	zinc finger and BTB domain containing 22
9746	CLSTN3	-2.3365	2.2633	-0.073224	4.6307	1.2246e-33	2.5154e-32	calsyntenin 3
3064	HTT	-1.2869	1.0321	-0.2548	6.6542	1.2603e-33	2.5851e-32	huntingtin
57404	CYP20A1	1.2849	-1.3889	-0.10398	3.0897	1.5035e-33	3.0752e-32	cytochrome P450 family 20 subfamily A member 1
25915	NDUFAF3	1.107	-1.2578	-0.15072	5.3649	1.7792e-33	3.6338e-32	NADH:ubiquinone oxidoreductase complex assembly factor 3
84612	PARD6B	2.0765	-1.7222	0.35431	2.3758	1.9108e-33	3.8971e-32	par-6 family cell polarity regulator beta
23503	ZFYVE26	-1.5796	1.5728	-0.0067955	5.8175	1.919e-33	3.9082e-32	zinc finger FYVE-type containing 26
5064	PALM	-3.1304	2.6667	-0.46366	5.9791	1.9908e-33	4.0488e-32	paralemmin
81603	TRIM8	-1.4038	1.3907	-0.013105	5.5762	2.1253e-33	4.3161e-32	tripartite motif containing 8
6232	RPS27	-2.1612	2.5314	0.37019	10.187	2.1517e-33	4.3635e-32	ribosomal protein S27
80034	CSRNP3	2.3087	-1.8879	0.42078	1.2518	2.2706e-33	4.5982e-32	cysteine and serine rich nuclear protein 3
6993	DYNLT1	1.4207	-1.0869	0.33383	6.1114	2.5196e-33	5.0953e-32	dynein light chain Tctex-type 1
25978	CHMP2B	1.5655	-1.4989	0.066564	5.8701	2.587e-33	5.2242e-32	charged multivesicular body protein 2B
6229	RPS24	-2.2999	2.5134	0.21344	10.453	2.7471e-33	5.5397e-32	ribosomal protein S24
10210	TOPORS	1.3908	-1.2393	0.15151	4.3904	2.8572e-33	5.7537e-32	TOP1 binding arginine/serine rich protein
54958	TMEM160	1.0934	-1.9711	-0.87772	3.7063	3.1055e-33	6.245e-32	transmembrane protein 160
51093	RRNAD1	-1.3432	1.2696	-0.073548	4.851	3.8822e-33	7.7959e-32	ribosomal RNA adenine dimethylase domain containing 1
10500	SEMA6C	-2.0494	1.8136	-0.2358	3.8682	4.404e-33	8.8313e-32	semaphorin 6C
84294	UTP23	1.4387	-1.1059	0.3328	3.3086	4.6502e-33	9.312e-32	UTP23 small subunit processome component
152217	NCBP2AS2	1.2625	-1.2601	0.0023693	4.6222	4.6671e-33	9.3328e-32	NCBP2 antisense 2 (head to head)
201163	FLCN	-1.3417	1.362	0.02029	5.0586	5.1841e-33	1.0352e-31	folliculin
157680	VPS13B	1.4913	-1.2381	0.25321	4.8949	6.3074e-33	1.2578e-31	vacuolar protein sorting 13 homolog B
100131017	ZNF316	-1.7866	1.4379	-0.34873	6.8748	6.368e-33	1.2681e-31	zinc finger protein 316
79830	ZMYM1	2.3233	-2.0588	0.26449	2.0947	6.7922e-33	1.3507e-31	zinc finger MYM-type containing 1
163154	PRR22	-3.0101	2.5459	-0.46422	1.9507	6.8779e-33	1.3659e-31	proline rich 22
126208	ZNF787	-2.9942	2.6865	-0.3077	3.4109	7.1293e-33	1.4138e-31	zinc finger protein 787
84878	ZBTB45	-1.5658	1.2489	-0.31688	4.0544	7.5759e-33	1.5003e-31	zinc finger and BTB domain containing 45
9827	RGP1	-1.5679	1.3182	-0.24974	6.1847	7.6592e-33	1.5147e-31	"RGP1 homolog, RAB6A GEF complex partner 1"
7157	TP53	-1.4726	1.4789	0.0062257	6.3019	8.2633e-33	1.632e-31	tumor protein p53
163049	ZNF791	0.9851	-0.68829	0.29681	4.7599	8.6446e-33	1.7049e-31	zinc finger protein 791
647087	STMP1	1.4446	-1.1204	0.32421	6.0301	9.698e-33	1.9074e-31	short transmembrane mitochondrial protein 1
4851	NOTCH1	-1.7276	1.5174	-0.21014	7.6466	1.4985e-32	2.9433e-31	notch receptor 1
55172	DNAAF2	1.4037	-1.2986	0.10509	3.2207	1.6689e-32	3.2691e-31	dynein axonemal assembly factor 2
23741	EID1	1.3114	-1.2583	0.053127	5.5908	1.7126e-32	3.35e-31	EP300 interacting inhibitor of differentiation 1
23586	DDX58	1.3652	-1.1121	0.25308	4.4671	1.9439e-32	3.7973e-31	DExD/H-box helicase 58
9311	ASIC3	-3.0747	3.2328	0.15812	2.2019	2.1254e-32	4.1462e-31	acid sensing ion channel subunit 3
255057	CBARP	-2.2974	1.5701	-0.72733	3.6635	2.131e-32	4.1515e-31	CACN subunit beta associated regulatory protein
11097	NUP42	1.1951	-0.999	0.19612	3.4206	2.2415e-32	4.3609e-31	nucleoporin 42
5716	PSMD10	1.1328	-0.89477	0.23803	5.2267	2.3307e-32	4.5282e-31	"proteasome 26S subunit, non-ATPase 10"
25861	WHRN	-1.8774	1.6681	-0.20933	4.1963	2.368e-32	4.5945e-31	whirlin
120534	ARL14EP	1.1694	-0.82951	0.33993	3.905	2.5632e-32	4.9627e-31	ADP ribosylation factor like GTPase 14 effector protein
2068	ERCC2	-1.4925	1.3068	-0.1857	4.8179	2.5646e-32	4.9627e-31	"ERCC excision repair 2, TFIIH core complex helicase subunit"
2091	FBL	-1.6532	1.7163	0.063168	6.8771	2.6174e-32	5.0581e-31	fibrillarin
8347	H2BC4	1.6066	-1.744	-0.13742	2.408	2.6599e-32	5.1332e-31	H2B clustered histone 4
10799	RPP40	1.5137	-1.4843	0.029396	2.452	2.7522e-32	5.3041e-31	ribonuclease P/MRP subunit p40
161	AP2A2	-1.567	1.522	-0.044972	4.8857	2.7691e-32	5.3296e-31	adaptor related protein complex 2 subunit alpha 2
55320	MIS18BP1	1.9026	-1.6753	0.22732	3.6469	2.7802e-32	5.3439e-31	MIS18 binding protein 1
25972	UNC50	1.1905	-0.80719	0.3833	5.05	2.9948e-32	5.7485e-31	unc-50 inner nuclear membrane RNA binding protein
54933	RHBDL2	1.4019	-1.3059	0.09602	3.8934	3.2521e-32	6.2341e-31	rhomboid like 2
3748	KCNC3	-4.0312	4.0758	0.044581	2.8647	3.3025e-32	6.3222e-31	potassium voltage-gated channel subfamily C member 3
51527	GSKIP	1.3573	-1.2459	0.11132	4.1804	3.8343e-32	7.3209e-31	GSK3B interacting protein
115209	OMA1	1.287	-1.2567	0.030339	3.3535	4.4418e-32	8.4659e-31	OMA1 zinc metallopeptidase
85437	ZCRB1	1.1831	-0.97826	0.20489	5.4734	4.4458e-32	8.4659e-31	zinc finger CCHC-type and RNA binding motif containing 1
51130	ASB3	1.2353	-1.1723	0.063074	3.573	4.5344e-32	8.6232e-31	ankyrin repeat and SOCS box containing 3
23658	LSM5	1.5812	-1.0024	0.57879	4.8546	4.6496e-32	8.8305e-31	"LSM5 homolog, U6 small nuclear RNA and mRNA degradation associated"
84933	C8orf76	1.6701	-1.5882	0.081935	2.4373	4.7432e-32	8.9845e-31	chromosome 8 open reading frame 76
134510	UBLCP1	1.52	-1.1302	0.38978	4.4965	5.6232e-32	1.0637e-30	ubiquitin like domain containing CTD phosphatase 1
83940	TATDN1	1.4099	-0.98492	0.42496	4.4759	5.6382e-32	1.0652e-30	TatD DNase domain containing 1
5032	P2RY11	-2.4117	2.0255	-0.38615	2.5772	5.7346e-32	1.082e-30	purinergic receptor P2Y11
25879	DCAF13	1.1375	-1.0582	0.079307	5.5081	6.1427e-32	1.1574e-30	DDB1 and CUL4 associated factor 13
10597	TRAPPC2B	1.5404	-1.5439	-0.0035117	2.7137	6.2328e-32	1.1729e-30	trafficking protein particle complex 2B
23193	GANAB	-1.7177	1.7297	0.011948	7.3865	7.0014e-32	1.3158e-30	glucosidase II alpha subunit
79176	FBXL15	1.0125	-1.4461	-0.43364	4.2242	7.2775e-32	1.3659e-30	F-box and leucine rich repeat protein 15
653583	PHLDB3	-2.0994	1.7696	-0.32983	6.007	7.6892e-32	1.4413e-30	pleckstrin homology like domain family B member 3
51009	DERL2	1.1441	-1.0002	0.14398	4.9512	9.4042e-32	1.7604e-30	derlin 2
23522	KAT6B	1.2672	-1.2431	0.024112	4.6488	9.5059e-32	1.7772e-30	lysine acetyltransferase 6B
197342	EME2	-1.7896	1.6283	-0.1613	5.7015	9.6204e-32	1.7962e-30	essential meiotic structure-specific endonuclease subunit 2
10554	AGPAT1	-1.6609	1.6386	-0.022314	4.3075	9.7419e-32	1.8166e-30	1-acylglycerol-3-phosphate O-acyltransferase 1
7760	ZNF213	-1.7042	1.3171	-0.38709	4.8562	1.062e-31	1.9778e-30	zinc finger protein 213
5144	PDE4D	1.8005	-1.3769	0.42366	2.3124	1.0977e-31	2.0415e-30	phosphodiesterase 4D
59338	PLEKHA1	1.5802	-1.3786	0.20162	5.5936	1.1027e-31	2.0482e-30	pleckstrin homology domain containing A1
10867	TSPAN9	-1.9209	1.7326	-0.18829	6.0573	1.2632e-31	2.3433e-30	tetraspanin 9
57489	ODF2L	1.4527	-1.1986	0.25417	4.0158	1.3823e-31	2.5608e-30	outer dense fiber of sperm tails 2 like
84865	CCDC142	1.2399	-1.4927	-0.25282	3.15	1.4399e-31	2.6642e-30	coiled-coil domain containing 142
4598	MVK	-1.5955	1.3705	-0.22493	6.4748	1.4993e-31	2.7669e-30	mevalonate kinase
51728	POLR3K	1.5391	-1.4182	0.12097	3.1028	1.5278e-31	2.816e-30	RNA polymerase III subunit K
6170	RPL39	-1.6394	1.9236	0.28417	7.6103	1.5321e-31	2.8203e-30	ribosomal protein L39
7013	TERF1	1.1994	-0.82382	0.37556	4.386	1.6049e-31	2.9505e-30	telomeric repeat binding factor 1
388585	HES5	1.2683	-1.821	-0.55271	3.4664	1.7147e-31	3.1484e-30	hes family bHLH transcription factor 5
115	ADCY9	-1.3885	1.327	-0.061477	4.5049	1.7597e-31	3.2268e-30	adenylate cyclase 9
91419	ATP23	1.9184	-2.0697	-0.15133	1.6014	1.766e-31	3.2343e-30	ATP23 metallopeptidase and ATP synthase assembly factor homolog
55285	RBM41	1.562	-1.5673	-0.0052896	3.575	1.9499e-31	3.5619e-30	RNA binding motif protein 41
9612	NCOR2	-1.5228	1.2572	-0.26565	7.2647	2.0252e-31	3.6948e-30	nuclear receptor corepressor 2
782	CACNB1	-1.9761	1.8899	-0.086227	4.6536	2.2586e-31	4.1153e-30	calcium voltage-gated channel auxiliary subunit beta 1
56975	FAM20C	-1.577	1.2796	-0.29736	4.5987	2.272e-31	4.1344e-30	FAM20C golgi associated secretory pathway kinase
9086	EIF1AY	1.3297	-1.0751	0.25463	5.2883	2.3739e-31	4.3144e-30	eukaryotic translation initiation factor 1A Y-linked
4919	ROR1	3.2321	-2.2803	0.95188	2.398	2.4773e-31	4.4968e-30	receptor tyrosine kinase like orphan receptor 1
4717	NDUFC1	1.3171	-1.1418	0.17531	5.9648	2.5734e-31	4.6653e-30	NADH:ubiquinone oxidoreductase subunit C1
10749	KIF1C	-1.7247	1.4906	-0.2341	8.1169	2.7272e-31	4.9378e-30	kinesin family member 1C
7813	EVI5	1.8008	-1.3492	0.45161	3.6403	2.756e-31	4.9838e-30	ecotropic viral integration site 5
10155	TRIM28	-1.537	1.3192	-0.21772	7.6636	3.1978e-31	5.7754e-30	tripartite motif containing 28
65059	RAPH1	2.36	-2.233	0.127	2.2905	3.2675e-31	5.8938e-30	Ras association (RalGDS/AF-6) and pleckstrin homology domains 1
7408	VASP	-1.8732	1.8557	-0.017511	5.4876	3.2996e-31	5.9442e-30	vasodilator stimulated phosphoprotein
826	CAPNS1	-2.1201	1.9022	-0.21789	6.9921	3.3354e-31	6.0012e-30	calpain small subunit 1
80727	TTYH3	-2.3144	1.7499	-0.56448	7.7227	3.65e-31	6.559e-30	tweety family member 3
10282	BET1	1.288	-0.91252	0.37548	4.2296	3.7147e-31	6.667e-30	Bet1 golgi vesicular membrane trafficking protein
6905	TBCE	1.6656	-1.5008	0.16481	2.1513	4.0645e-31	7.2857e-30	tubulin folding cofactor E
3516	RBPJ	1.2413	-0.9932	0.24809	5.2431	4.4492e-31	7.9653e-30	recombination signal binding protein for immunoglobulin kappa J region
81853	TMEM14B	1.4488	-1.0149	0.43398	5.1101	4.8884e-31	8.7406e-30	transmembrane protein 14B
10498	CARM1	-1.5953	1.2176	-0.37769	5.885	5.1785e-31	9.2478e-30	coactivator associated arginine methyltransferase 1
5830	PEX5	-1.5255	1.5274	0.0018926	4.8544	5.186e-31	9.2497e-30	peroxisomal biogenesis factor 5
57716	PRX	-2.3372	1.9552	-0.38192	2.8709	5.6953e-31	1.0146e-29	periaxin
8241	RBM10	-1.3652	1.0767	-0.28848	6.1873	5.7416e-31	1.0215e-29	RNA binding motif protein 10
29903	CCDC106	-1.8755	1.5646	-0.31096	4.2773	5.8408e-31	1.0379e-29	coiled-coil domain containing 106
90990	KIFC2	-1.5034	0.99025	-0.51313	7.3507	6.877e-31	1.2205e-29	kinesin family member C2
283870	BRICD5	-2.0808	1.9035	-0.17733	3.3968	6.9179e-31	1.2263e-29	BRICHOS domain containing 5
10397	NDRG1	-1.8001	1.7612	-0.038872	9.0577	6.9423e-31	1.2291e-29	N-myc downstream regulated 1
58496	LY6G5B	-1.9739	2.2581	0.2842	2.3174	7.1317e-31	1.2611e-29	lymphocyte antigen 6 family member G5B
9440	MED17	1.2333	-1.1517	0.081619	2.5454	7.1666e-31	1.2657e-29	mediator complex subunit 17
79577	CDC73	1.4766	-1.226	0.25065	4.2695	7.9854e-31	1.4085e-29	cell division cycle 73
2784	GNB3	-2.7645	2.6227	-0.14183	1.6781	8.5013e-31	1.4977e-29	G protein subunit beta 3
3636	INPPL1	-2.1026	1.799	-0.30356	7.6331	8.8829e-31	1.563e-29	inositol polyphosphate phosphatase like 1
79637	ARMC7	-1.5872	1.3989	-0.18829	3.6823	9.3516e-31	1.6435e-29	armadillo repeat containing 7
401397	SMIM30	1.3317	-1.0463	0.28541	4.9633	9.7315e-31	1.7081e-29	small integral membrane protein 30
200894	ARL13B	2.2005	-1.8441	0.35637	2.5077	1.0319e-30	1.8091e-29	ADP ribosylation factor like GTPase 13B
79640	C22orf46	-1.4961	1.5023	0.0061715	4.3216	1.0396e-30	1.8203e-29	chromosome 22 open reading frame 46
10945	KDELR1	-1.3212	1.4387	0.11742	6.6565	1.0804e-30	1.8895e-29	KDEL endoplasmic reticulum protein retention receptor 1
8065	CUL5	1.9192	-1.4652	0.45406	4.1061	1.093e-30	1.9092e-29	cullin 5
113177	IZUMO4	-2.9368	2.8216	-0.11523	1.4273	1.1011e-30	1.921e-29	IZUMO family member 4
84314	TMEM107	1.16	-1.1813	-0.021326	3.4203	1.2261e-30	2.1339e-29	transmembrane protein 107
113510	HELQ	1.1986	-0.96319	0.23539	3.0285	1.3046e-30	2.2677e-29	"helicase, POLQ like"
79064	TMEM223	1.3508	-1.3596	-0.0087928	3.8281	1.3373e-30	2.3217e-29	transmembrane protein 223
51092	SIDT2	-1.5237	1.3968	-0.12692	5.9249	1.4522e-30	2.5182e-29	SID1 transmembrane family member 2
8334	H2AC6	1.2165	-1.0595	0.15701	5.4711	1.5336e-30	2.6561e-29	H2A clustered histone 6
5522	PPP2R2C	-2.0579	2.1884	0.13054	4.1163	1.8284e-30	3.1629e-29	protein phosphatase 2 regulatory subunit Bgamma
25874	MPC2	1.4617	-1.1839	0.27784	5.161	1.8462e-30	3.1899e-29	mitochondrial pyruvate carrier 2
375790	AGRN	-2.5223	2.0831	-0.43917	6.9049	1.8808e-30	3.2458e-29	agrin
4706	NDUFAB1	1.1893	-1.1253	0.064042	6.0167	1.8904e-30	3.2585e-29	NADH:ubiquinone oxidoreductase subunit AB1
11160	ERLIN2	-1.4108	1.522	0.11119	5.3648	2.0498e-30	3.5288e-29	ER lipid raft associated 2
1855	DVL1	-1.9479	1.595	-0.35299	7.1316	2.141e-30	3.6814e-29	dishevelled segment polarity protein 1
29058	TMEM230	1.0599	-0.97311	0.086835	5.2562	2.3243e-30	3.9919e-29	transmembrane protein 230
161882	ZFPM1	-2.4452	1.7576	-0.68757	2.8448	2.4614e-30	4.2224e-29	"zinc finger protein, FOG family member 1"
6202	RPS8	-2.1611	2.3257	0.1646	10.86	2.7309e-30	4.6791e-29	ribosomal protein S8
6659	SOX4	1.3535	-1.1828	0.17072	5.9129	2.8343e-30	4.8504e-29	SRY-box transcription factor 4
84159	ARID5B	1.3939	-1.2949	0.098965	5.3297	3.2553e-30	5.5576e-29	AT-rich interaction domain 5B
27445	PCLO	1.4548	-1.378	0.076777	4.4083	3.2941e-30	5.6172e-29	piccolo presynaptic cytomatrix protein
55892	MYNN	1.2267	-1.1495	0.077166	3.9074	3.6979e-30	6.2983e-29	myoneurin
23275	POFUT2	-1.8095	1.6746	-0.13485	3.9629	3.7633e-30	6.4021e-29	protein O-fucosyltransferase 2
51319	RSRC1	1.3807	-1.1143	0.26649	3.3101	3.9848e-30	6.7708e-29	arginine and serine rich coiled-coil 1
196441	ZFC3H1	1.3234	-0.98517	0.33828	5.0455	4.0073e-30	6.801e-29	zinc finger C3H1-type containing
23421	ITGB3BP	2.0315	-1.5211	0.51034	3.1451	4.1201e-30	6.9842e-29	integrin subunit beta 3 binding protein
5881	RAC3	-2.9928	3.1229	0.13006	2.812	4.6066e-30	7.7997e-29	Rac family small GTPase 3
7776	ZNF236	1.6967	-1.7515	-0.05485	3.3785	4.613e-30	7.8013e-29	zinc finger protein 236
9419	CRIPT	1.6264	-1.1451	0.48129	4.8955	4.7741e-30	8.0642e-29	CXXC repeat containing interactor of PDZ3 domain
84246	MED10	1.1401	-0.83421	0.30593	5.3161	4.8635e-30	8.2056e-29	mediator complex subunit 10
9099	USP2	-1.9482	1.9321	-0.016116	6.0125	6.3065e-30	1.0628e-28	ubiquitin specific peptidase 2
64837	KLC2	-1.364	0.96137	-0.40264	5.718	6.4908e-30	1.0926e-28	kinesin light chain 2
10627	MYL12A	1.3585	-1.3098	0.048685	8.0118	6.5244e-30	1.0969e-28	myosin light chain 12A
55299	BRIX1	1.4057	-1.1986	0.20716	4.6687	7.5788e-30	1.2727e-28	biogenesis of ribosomes BRX1
11017	SNRNP27	1.2436	-0.92812	0.3155	4.036	7.7227e-30	1.2954e-28	small nuclear ribonucleoprotein U4/U6.U5 subunit 27
388135	INSYN1	-2.653	2.3393	-0.31366	3.7969	7.8571e-30	1.3164e-28	inhibitory synaptic factor 1
55672	NBPF1	1.6924	-1.6111	0.081352	3.3007	8.8168e-30	1.4737e-28	NBPF member 1
11346	SYNPO	-3.1657	3.1857	0.019932	5.8439	9.3346e-30	1.5584e-28	synaptopodin
85377	MICALL1	-1.4657	1.2311	-0.23464	7.444	1.0108e-29	1.6856e-28	MICAL like 1
57587	CFAP97	1.9713	-1.6827	0.28857	4.063	1.1496e-29	1.9126e-28	cilia and flagella associated protein 97
5805	PTS	1.2052	-1.0042	0.20097	4.5948	1.1814e-29	1.9633e-28	6-pyruvoyltetrahydropterin synthase
23521	RPL13A	-2.1964	2.2051	0.0087261	11.182	1.2036e-29	1.9979e-28	ribosomal protein L13a
8089	YEATS4	1.524	-1.3219	0.20207	3.077	1.2868e-29	2.131e-28	YEATS domain containing 4
22924	MAPRE3	-1.7411	1.8181	0.076997	6.6672	1.31e-29	2.167e-28	microtubule associated protein RP/EB family member 3
5827	PXMP2	1.5168	-1.6302	-0.11336	3.9013	1.3872e-29	2.2893e-28	peroxisomal membrane protein 2
9605	VPS9D1	-1.4867	1.163	-0.32362	4.7946	1.4528e-29	2.3948e-28	VPS9 domain containing 1
25798	BRI3	-1.2701	1.678	0.40793	4.9795	1.4812e-29	2.439e-28	brain protein I3
55603	TENT5A	1.3186	-0.98113	0.33742	4.3323	1.5387e-29	2.5306e-28	terminal nucleotidyltransferase 5A
10079	ATP9A	-1.2321	1.2444	0.012246	6.4979	1.5797e-29	2.5952e-28	ATPase phospholipid transporting 9A (putative)
29997	NOP53	-1.9482	1.6132	-0.33499	8.5015	1.6071e-29	2.637e-28	NOP53 ribosome biogenesis factor
8099	CDK2AP1	1.2036	-0.93051	0.27306	6.9365	1.6575e-29	2.7167e-28	cyclin dependent kinase 2 associated protein 1
4324	MMP15	-2.2567	2.1211	-0.13552	2.8741	1.701e-29	2.7848e-28	matrix metallopeptidase 15
165679	SPTSSB	1.4971	-1.1094	0.38769	5.8123	1.7745e-29	2.9018e-28	serine palmitoyltransferase small subunit B
3661	IRF3	-1.6391	1.4269	-0.21226	6.2546	1.7904e-29	2.9245e-28	interferon regulatory factor 3
2125	EVPL	-2.0449	1.5994	-0.44558	9.0751	1.9225e-29	3.1367e-28	envoplakin
57156	TMEM63C	-3.0485	2.7032	-0.34533	2.3479	2.2014e-29	3.5877e-28	transmembrane protein 63C
23178	PASK	-1.5305	1.5542	0.023701	4.3085	2.345e-29	3.8174e-28	PAS domain containing serine/threonine kinase
116228	COX20	1.4399	-1.9629	-0.523	1.6074	2.4227e-29	3.9394e-28	cytochrome c oxidase assembly factor COX20
8624	PSMG1	1.2393	-0.96665	0.27264	4.3495	2.5186e-29	4.0908e-28	proteasome assembly chaperone 1
10438	C1D	1.3537	-1.036	0.31771	3.7608	2.7687e-29	4.4918e-28	C1D nuclear receptor corepressor
54961	SSH3	-1.5949	1.4078	-0.18714	6.4999	2.7868e-29	4.5161e-28	slingshot protein phosphatase 3
4698	NDUFA5	1.3181	-0.96349	0.35464	5.23	2.8774e-29	4.6577e-28	NADH:ubiquinone oxidoreductase subunit A5
23779	ARHGAP8	2.0457	-2.7736	-0.72789	1.5081	3.1138e-29	5.0347e-28	Rho GTPase activating protein 8
3187	HNRNPH1	-1.3036	1.7095	0.40592	7.9906	3.3304e-29	5.3789e-28	heterogeneous nuclear ribonucleoprotein H1
6337	SCNN1A	-1.8171	1.6942	-0.12284	7.0762	3.6088e-29	5.822e-28	sodium channel epithelial 1 subunit alpha
3178	HNRNPA1	-1.7206	1.7204	-0.00018564	9.3116	3.6674e-29	5.9098e-28	heterogeneous nuclear ribonucleoprotein A1
23596	OPN3	1.5741	-1.8092	-0.23513	1.9668	3.6782e-29	5.9205e-28	opsin 3
254827	NAALADL2	1.9157	-1.599	0.31667	2.5928	3.8716e-29	6.2249e-28	N-acetylated alpha-linked acidic dipeptidase like 2
55156	ARMC1	1.4062	-1.2196	0.18663	4.3895	4.3297e-29	6.9537e-28	armadillo repeat containing 1
9866	TRIM66	-1.5972	1.5446	-0.052618	4.8525	4.3571e-29	6.9899e-28	tripartite motif containing 66
10938	EHD1	-1.4628	1.1761	-0.28671	6.3001	4.4559e-29	7.1404e-28	EH domain containing 1
8895	CPNE3	1.5949	-1.0196	0.5753	5.5707	5.0438e-29	8.0735e-28	copine 3
85028	SNHG12	-1.5807	1.6034	0.022751	4.3427	5.2693e-29	8.4157e-28	small nucleolar RNA host gene 12
5754	PTK7	-1.5987	1.4592	-0.1395	7.5165	5.4742e-29	8.7332e-28	protein tyrosine kinase 7 (inactive)
5592	PRKG1	2.1892	-2.0678	0.12137	1.9711	5.6278e-29	8.9683e-28	protein kinase cGMP-dependent 1
2539	G6PD	-3.0722	2.8453	-0.2269	6.8582	5.7338e-29	9.1271e-28	glucose-6-phosphate dehydrogenase
415117	STX19	1.4903	-1.1905	0.2998	3.6068	6.2657e-29	9.9626e-28	syntaxin 19
5524	PTPA	-2.6358	2.6303	-0.0054844	8.0055	6.6073e-29	1.0485e-27	protein phosphatase 2 phosphatase activator
10632	ATP5MG	1.2683	-1.1473	0.12105	6.0417	6.6377e-29	1.0519e-27	ATP synthase membrane subunit g
8463	TEAD2	-2.1305	2.1745	0.044013	4.0193	7.3736e-29	1.1673e-27	TEA domain transcription factor 2
80824	DUSP16	-1.3064	1.2449	-0.061564	6.1803	7.9516e-29	1.256e-27	dual specificity phosphatase 16
79982	DNAJB14	1.6051	-1.2499	0.35518	3.8842	8.2422e-29	1.3005e-27	DnaJ heat shock protein family (Hsp40) member B14
55973	BCAP29	1.4391	-1.2204	0.21879	4.8738	8.295e-29	1.3074e-27	B cell receptor associated protein 29
51279	C1RL	-1.6705	1.7455	0.074966	4.5993	9.1042e-29	1.4333e-27	complement C1r subcomponent like
55168	MRPS18A	1.0331	-1.1623	-0.12924	4.568	1.0616e-28	1.6695e-27	mitochondrial ribosomal protein S18A
5908	RAP1B	1.3428	-1.1629	0.17986	4.3683	1.1046e-28	1.7352e-27	"RAP1B, member of RAS oncogene family"
255758	TCTEX1D2	1.9589	-1.5926	0.36635	2.1305	1.1306e-28	1.7741e-27	Tctex1 domain containing 2
64122	FN3K	-1.9102	1.6668	-0.24341	3.0809	1.1537e-28	1.8085e-27	fructosamine 3 kinase
23523	CABIN1	-1.4039	1.0303	-0.37356	5.5985	1.2226e-28	1.9142e-27	calcineurin binding protein 1
509	ATP5F1C	1.2117	-1.0315	0.18022	7.1789	1.4304e-28	2.2348e-27	ATP synthase F1 subunit gamma
7517	XRCC3	-1.5627	1.0473	-0.51541	4.3244	1.4353e-28	2.2399e-27	X-ray repair cross complementing 3
54838	WBP1L	-1.2802	1.2499	-0.030271	6.5684	1.4604e-28	2.2767e-27	WW domain binding protein 1 like
51569	UFM1	1.3216	-0.89152	0.43005	5.627	1.4996e-28	2.3352e-27	ubiquitin fold modifier 1
285590	SH3PXD2B	-1.5785	1.3686	-0.20985	5.6382	1.5723e-28	2.4459e-27	SH3 and PX domains 2B
9696	CROCC	-1.7206	1.1661	-0.55457	5.8677	1.5868e-28	2.4657e-27	"ciliary rootlet coiled-coil, rootletin"
83856	FSD1L	2.0648	-1.7239	0.34088	1.4804	1.605e-28	2.4912e-27	fibronectin type III and SPRY domain containing 1 like
28958	COA3	1.2644	-1.2513	0.013085	6.0911	1.6318e-28	2.5301e-27	cytochrome c oxidase assembly factor 3
1958	EGR1	-1.7335	1.7749	0.041436	7.6469	1.6659e-28	2.5803e-27	early growth response 1
9126	SMC3	1.2924	-1.1668	0.12565	5.187	1.7862e-28	2.7636e-27	structural maintenance of chromosomes 3
155400	NSUN5P1	-1.2954	1.2884	-0.0070497	4.8315	1.9252e-28	2.9754e-27	NSUN5 pseudogene 1
51241	COX16	1.6941	-1.3866	0.30749	2.188	1.9567e-28	3.021e-27	cytochrome c oxidase assembly factor COX16
22993	HMGXB3	-1.226	1.0333	-0.19267	6.2463	2.0009e-28	3.0858e-27	HMG-box containing 3
51626	DYNC2LI1	1.3772	-1.0165	0.36073	3.4247	2.1695e-28	3.3423e-27	dynein cytoplasmic 2 light intermediate chain 1
11212	PLPBP	1.1284	-1.0917	0.036652	4.8716	2.1762e-28	3.349e-27	pyridoxal phosphate binding protein
8482	SEMA7A	-2.3591	2.1583	-0.20078	4.8429	2.2172e-28	3.4083e-27	semaphorin 7A (John Milton Hagen blood group)
148206	ZNF714	2.1198	-1.8926	0.22713	2.0125	2.5985e-28	3.9903e-27	zinc finger protein 714
6171	RPL41	-1.8998	1.9813	0.081515	9.6261	2.8705e-28	4.4033e-27	ribosomal protein L41
51668	HSPB11	1.433	-1.0957	0.33725	4.1455	2.9417e-28	4.5077e-27	heat shock protein family B (small) member 11
51347	TAOK3	1.0014	-0.61466	0.38676	4.7115	3.0781e-28	4.7116e-27	TAO kinase 3
1108	CHD4	-1.3201	1.5327	0.21261	5.7003	3.2792e-28	5.0141e-27	chromodomain helicase DNA binding protein 4
114971	PTPMT1	1.3024	-1.3467	-0.044234	3.1973	3.3392e-28	5.1005e-27	protein tyrosine phosphatase mitochondrial 1
3797	KIF3C	-1.7429	1.4912	-0.25174	4.2062	3.3629e-28	5.1312e-27	kinesin family member 3C
4792	NFKBIA	1.1571	-0.97117	0.18597	6.246	3.4476e-28	5.2548e-27	NFKB inhibitor alpha
285237	C3orf38	1.0396	-0.83516	0.20446	4.0863	3.5536e-28	5.4107e-27	chromosome 3 open reading frame 38
54665	RSBN1	1.6067	-1.3194	0.28729	3.2662	3.6218e-28	5.5064e-27	round spermatid basic protein 1
23247	KIAA0556	-1.3161	1.2252	-0.090851	5.2606	3.6241e-28	5.5064e-27	KIAA0556
200424	TET3	-1.5236	1.5244	0.00078368	6.4615	3.7868e-28	5.7474e-27	tet methylcytosine dioxygenase 3
57701	NCKAP5L	-1.9288	1.4015	-0.52725	5.1554	3.8162e-28	5.7798e-27	NCK associated protein 5 like
23002	DAAM1	1.2758	-0.92847	0.34737	6.4854	4.0844e-28	6.1795e-27	dishevelled associated activator of morphogenesis 1
1843	DUSP1	1.5375	-1.4624	0.07507	5.2649	4.6558e-28	7.0366e-27	dual specificity phosphatase 1
22874	PLEKHA6	-2.5042	2.6348	0.13059	4.9055	5.0449e-28	7.6167e-27	pleckstrin homology domain containing A6
167691	LCA5	2.1614	-1.9642	0.19716	1.2485	5.4335e-28	8.1948e-27	lebercilin LCA5
954	ENTPD2	-2.4679	1.9862	-0.4817	4.968	5.7171e-28	8.6135e-27	ectonucleoside triphosphate diphosphohydrolase 2
8986	RPS6KA4	-1.9854	1.6869	-0.29849	4.983	5.7632e-28	8.6739e-27	ribosomal protein S6 kinase A4
84888	SPPL2A	1.4204	-1.291	0.12945	4.5595	5.951e-28	8.947e-27	signal peptide peptidase like 2A
388536	ZNF790	1.4677	-1.177	0.29077	2.1457	6.211e-28	9.3282e-27	zinc finger protein 790
56603	CYP26B1	-2.5127	2.4339	-0.078784	5.754	6.2733e-28	9.412e-27	cytochrome P450 family 26 subfamily B member 1
9585	KIF20B	1.9273	-1.4147	0.51259	2.6477	7.0821e-28	1.0614e-26	kinesin family member 20B
157285	PRAG1	-1.7827	1.7011	-0.081613	5.1606	7.3418e-28	1.0992e-26	"PEAK1 related, kinase-activating pseudokinase 1"
6201	RPS7	-1.833	1.958	0.12495	9.7666	7.5122e-28	1.1235e-26	ribosomal protein S7
780	DDR1	-1.6119	1.46	-0.1519	8.689	7.539e-28	1.1264e-26	discoidin domain receptor tyrosine kinase 1
9039	UBA3	1.0657	-0.77179	0.29389	5.242	8.0334e-28	1.1978e-26	ubiquitin like modifier activating enzyme 3
23528	ZNF281	2.065	-1.6751	0.3899	1.619	8.2064e-28	1.2223e-26	zinc finger protein 281
79735	TBC1D17	-1.3789	1.2989	-0.079985	6.465	8.2688e-28	1.2303e-26	TBC1 domain family member 17
4535	MT-ND1	-2.6449	2.6619	0.016983	11.655	8.5283e-28	1.2663e-26	mitochondrially encoded NADH dehydrogenase 1
54826	GIN1	1.397	-1.2777	0.11929	2.2842	8.8666e-28	1.3151e-26	gypsy retrotransposon integrase 1
4863	NPAT	1.8247	-1.5526	0.27211	2.9118	9.3984e-28	1.3926e-26	"nuclear protein, coactivator of histone transcription"
9456	HOMER1	1.8625	-1.6772	0.18533	4.6382	9.4795e-28	1.4032e-26	homer scaffold protein 1
6386	SDCBP	1.7142	-1.4417	0.2725	4.0634	1.0648e-27	1.5745e-26	syndecan binding protein
51014	TMED7	1.8824	-1.4283	0.45402	3.8112	1.0765e-27	1.5885e-26	transmembrane p24 trafficking protein 7
60682	SMAP1	1.1045	-1.4005	-0.296	4.4765	1.0757e-27	1.5885e-26	small ArfGAP 1
2787	GNG5	0.96253	-1.2733	-0.3108	5.0646	1.1026e-27	1.6254e-26	G protein subunit gamma 5
23396	PIP5K1C	-1.7018	1.3084	-0.39341	5.2328	1.1087e-27	1.6327e-26	phosphatidylinositol-4-phosphate 5-kinase type 1 gamma
83989	FAM172A	1.2805	-1.1636	0.1169	4.4194	1.1544e-27	1.6982e-26	family with sequence similarity 172 member A
4926	NUMA1	-1.5582	1.3497	-0.20848	7.9386	1.1654e-27	1.7109e-26	nuclear mitotic apparatus protein 1
8325	FZD8	-1.9876	2.0846	0.097035	5.219	1.1905e-27	1.746e-26	frizzled class receptor 8
51643	TMBIM4	2.1852	-1.705	0.48014	3.5046	1.2012e-27	1.7599e-26	transmembrane BAX inhibitor motif containing 4
4298	MLLT1	-3.1677	3.0409	-0.12684	7.2694	1.2637e-27	1.8496e-26	MLLT1 super elongation complex subunit
84693	MCEE	1.1568	-0.83685	0.31997	4.5711	1.2932e-27	1.8908e-26	methylmalonyl-CoA epimerase
128710	SLX4IP	1.2222	-1.1266	0.095574	3.832	1.394e-27	2.0362e-26	SLX4 interacting protein
55116	TMEM39B	-1.566	1.4868	-0.079223	3.3311	1.4499e-27	2.1156e-26	transmembrane protein 39B
22878	TRAPPC8	1.3895	-1.3808	0.0086935	6.0387	1.5837e-27	2.3085e-26	trafficking protein particle complex 8
57648	KIAA1522	-2.1469	1.9197	-0.22719	7.0835	1.6269e-27	2.3691e-26	KIAA1522
257106	ARHGAP30	-2.1048	2.3053	0.20051	5.0786	1.6526e-27	2.404e-26	Rho GTPase activating protein 30
57002	YAE1	1.3705	-0.98337	0.38714	3.7697	1.8354e-27	2.6673e-26	YAE1 maturation factor of ABCE1
23151	GRAMD4	-1.3921	1.1248	-0.26725	6.1429	1.849e-27	2.6843e-26	GRAM domain containing 4
80155	NAA15	1.1703	-1.1071	0.063171	4.9202	1.8621e-27	2.7007e-26	"N-alpha-acetyltransferase 15, NatA auxiliary subunit"
28985	MCTS1	1.4103	-1.1701	0.24021	5.7018	1.9014e-27	2.7548e-26	MCTS1 re-initiation and release factor
6672	SP100	1.1003	-0.90077	0.19955	4.8001	1.995e-27	2.8875e-26	SP100 nuclear antigen
55738	ARFGAP1	-1.3407	1.0328	-0.30792	6.593	2.0259e-27	2.9294e-26	ADP ribosylation factor GTPase activating protein 1
57176	VARS2	-1.7651	1.4554	-0.30967	4.6948	2.1023e-27	3.0367e-26	"valyl-tRNA synthetase 2, mitochondrial"
9479	MAPK8IP1	-1.7901	1.7635	-0.026627	2.931	2.1475e-27	3.0989e-26	mitogen-activated protein kinase 8 interacting protein 1
5093	PCBP1	-1.333	0.9977	-0.33528	5.2512	2.18e-27	3.1426e-26	poly(rC) binding protein 1
27303	RBMS3	2.0063	-1.5311	0.47519	2.6542	2.3254e-27	3.3488e-26	RNA binding motif single stranded interacting protein 3
5639	PRRG2	-1.668	1.5337	-0.13436	4.2692	2.5496e-27	3.668e-26	proline rich and Gla domain 2
2196	FAT2	-1.448	1.354	-0.093996	7.4034	2.6619e-27	3.8258e-26	FAT atypical cadherin 2
599	BCL2L2	-2.2867	2.5927	0.30597	6.973	2.7519e-27	3.9512e-26	BCL2 like 2
23420	NOMO1	-1.4657	1.3361	-0.12965	5.2042	2.7798e-27	3.9872e-26	NODAL modulator 1
6455	SH3GL1	-1.5186	1.3044	-0.2142	7.0147	3.0137e-27	4.3142e-26	"SH3 domain containing GRB2 like 1, endophilin A2"
153733	CCDC112	1.6131	-1.2795	0.33362	2.5598	3.0266e-27	4.3283e-26	coiled-coil domain containing 112
27101	CACYBP	1.3758	-1.1679	0.20787	5.1805	3.263e-27	4.6571e-26	calcyclin binding protein
5585	PKN1	-1.6575	1.2461	-0.41148	4.1553	3.3453e-27	4.7697e-26	protein kinase N1
828	CAPS	-1.8803	1.6677	-0.21258	3.425	3.3691e-27	4.799e-26	calcyphosine
7786	MAP3K12	-1.6102	1.4945	-0.11576	3.4774	3.6174e-27	5.1476e-26	mitogen-activated protein kinase kinase kinase 12
55684	RABL6	-1.699	1.3272	-0.37182	7.1873	3.9011e-27	5.5457e-26	"RAB, member RAS oncogene family like 6"
84823	LMNB2	-1.4467	1.1826	-0.26409	5.9491	3.9775e-27	5.6487e-26	lamin B2
51110	LACTB2	1.3794	-1.2572	0.12219	2.5659	4.0243e-27	5.7096e-26	lactamase beta 2
55728	N4BP2	2.1008	-1.5909	0.50995	3.1124	4.3754e-27	6.2016e-26	NEDD4 binding protein 2
9651	PLCH2	-2.1306	1.6181	-0.51254	7.279	4.3943e-27	6.2222e-26	phospholipase C eta 2
567	B2M	1.7601	-1.2048	0.55533	7.6472	4.4567e-27	6.3043e-26	beta-2-microglobulin
23471	TRAM1	1.2879	-1.1711	0.11683	5.9059	4.6184e-27	6.5267e-26	translocation associated membrane protein 1
64801	ARV1	1.0994	-0.80127	0.29813	4.4781	5.0321e-27	7.1043e-26	"ARV1 homolog, fatty acid homeostasis modulator"
56983	POGLUT1	1.1169	-1.0326	0.084332	3.9523	5.4491e-27	7.6855e-26	protein O-glucosyltransferase 1
51118	UTP11	1.044	-0.81734	0.22669	5.2849	5.8835e-27	8.2819e-26	UTP11 small subunit processome component
79006	METRN	1.5293	-1.9114	-0.38205	4.7467	6.3581e-27	8.9412e-26	"meteorin, glial cell differentiation regulator"
23483	TGDS	1.6328	-1.0656	0.56721	3.2899	6.4167e-27	9.0147e-26	"TDP-glucose 4,6-dehydratase"
85358	SHANK3	-2.7015	2.3333	-0.36824	2.2861	6.6055e-27	9.271e-26	SH3 and multiple ankyrin repeat domains 3
7360	UGP2	1.0755	-1.0195	0.055997	6.1623	6.6805e-27	9.367e-26	UDP-glucose pyrophosphorylase 2
158358	KIAA2026	1.4601	-1.4709	-0.01077	4.6643	6.7563e-27	9.4641e-26	KIAA2026
4540	MT-ND5	-2.1678	2.14	-0.027799	11.255	6.8982e-27	9.6535e-26	mitochondrially encoded NADH dehydrogenase 5
401934	RNF223	-2.5082	2.185	-0.32316	3.3443	7.9063e-27	1.1053e-25	ring finger protein 223
5600	MAPK11	-2.849	2.5499	-0.2991	3.788	8.0314e-27	1.1217e-25	mitogen-activated protein kinase 11
85013	TMEM128	1.0803	-0.98635	0.093971	3.8345	8.1422e-27	1.1361e-25	transmembrane protein 128
55858	TMEM165	1.0807	-0.92082	0.15985	5.0049	8.6104e-27	1.2003e-25	transmembrane protein 165
58493	INIP	1.0428	-0.74922	0.29359	4.3836	9.0686e-27	1.2629e-25	INTS3 and NABP interacting protein
6650	CAPN15	-2.2478	1.74	-0.50779	5.9772	9.1302e-27	1.2703e-25	calpain 15
4188	MDFI	-1.9069	1.6762	-0.23068	5.9146	9.5041e-27	1.321e-25	MyoD family inhibitor
84298	LLPH	1.2139	-0.73167	0.48218	4.1767	1.1779e-26	1.6356e-25	"LLP homolog, long-term synaptic facilitation factor"
10905	MAN1A2	1.2528	-0.99122	0.26161	5.57	1.23e-26	1.7063e-25	mannosidase alpha class 1A member 2
56674	TMEM9B	1.0648	-0.96109	0.10368	6.3199	1.311e-26	1.817e-25	TMEM9 domain family member B
10421	CD2BP2	-1.5121	1.385	-0.12714	6.9243	1.316e-26	1.8222e-25	CD2 cytoplasmic tail binding protein 2
144363	ETFRF1	1.8615	-1.3139	0.54766	4.3045	1.3977e-26	1.9333e-25	electron transfer flavoprotein regulatory factor 1
56905	C15orf39	-1.5216	1.3644	-0.15714	3.996	1.4055e-26	1.9423e-25	chromosome 15 open reading frame 39
255783	INAFM1	-2.0373	1.712	-0.32522	4.5778	1.432e-26	1.9769e-25	InaF motif containing 1
1302	COL11A2	-2.5821	2.2196	-0.36244	2.0037	1.445e-26	1.993e-25	collagen type XI alpha 2 chain
10318	TNIP1	-1.4106	1.3152	-0.095417	6.9632	1.4558e-26	2.006e-25	TNFAIP3 interacting protein 1
51808	PHAX	0.93758	-0.64468	0.29289	5.0388	1.5076e-26	2.0753e-25	phosphorylated adaptor for RNA export
116983	ACAP3	-1.6352	1.257	-0.37817	7.0936	1.7584e-26	2.416e-25	"ArfGAP with coiled-coil, ankyrin repeat and PH domains 3"
399687	MYO18A	-1.7762	1.4005	-0.37576	7.2303	1.8333e-26	2.5165e-25	myosin XVIIIA
115704	EVI5L	-1.5976	1.177	-0.42058	5.1791	1.8523e-26	2.5401e-25	ecotropic viral integration site 5 like
80863	PRRT1	-2.4222	2.3536	-0.068553	3.1043	1.9168e-26	2.6261e-25	proline rich transmembrane protein 1
839	CASP6	1.3047	-1.1246	0.18011	4.3693	2.239e-26	3.0646e-25	caspase 6
8726	EED	1.1961	-1.1428	0.053379	3.7417	2.3047e-26	3.1515e-25	embryonic ectoderm development
55837	EAPP	1.3105	-1.0274	0.28313	5.3739	2.3728e-26	3.2416e-25	E2F associated phosphoprotein
375775	PNPLA7	-1.6463	1.3729	-0.27335	5.8299	2.5561e-26	3.4886e-25	patatin like phospholipase domain containing 7
55279	ZNF654	1.869	-1.4226	0.44637	3.5203	2.5659e-26	3.4986e-25	zinc finger protein 654
79718	TBL1XR1	1.3125	-0.97372	0.33878	5.5348	2.6363e-26	3.5912e-25	TBL1X receptor 1
113263	GLCCI1	1.8922	-1.4838	0.40837	3.3141	2.6663e-26	3.6253e-25	glucocorticoid induced 1
5878	RAB5C	-1.0159	1.3125	0.29657	5.1571	2.6638e-26	3.6253e-25	"RAB5C, member RAS oncogene family"
8411	EEA1	2.1953	-1.7058	0.48946	4.9479	2.7252e-26	3.7018e-25	early endosome antigen 1
22893	BAHD1	-2.2184	2.2636	0.045258	6.1995	2.7859e-26	3.7807e-25	bromo adjacent homology domain containing 1
2072	ERCC4	1.5097	-1.3782	0.13155	2.6948	2.8327e-26	3.8406e-25	"ERCC excision repair 4, endonuclease catalytic subunit"
610	HCN2	-5.1959	4.9717	-0.22424	2.9799	3.1382e-26	4.2508e-25	hyperpolarization activated cyclic nucleotide gated potassium and sodium channel 2
51105	PHF20L1	1.1247	-1.0084	0.11629	5.0565	3.4161e-26	4.6141e-25	PHD finger protein 20 like 1
23325	WASHC4	1.6699	-1.3598	0.3101	4.0921	3.5564e-26	4.7991e-25	WASH complex subunit 4
9768	PCLAF	2.1577	-2.0409	0.11675	1.3738	3.6449e-26	4.9139e-25	PCNA clamp associated factor
7341	SUMO1	1.1009	-0.84858	0.25231	6.3396	3.7857e-26	5.0989e-25	small ubiquitin like modifier 1
1400	CRMP1	-1.8713	1.867	-0.0043238	3.8603	3.8996e-26	5.2475e-25	collapsin response mediator protein 1
10772	SRSF10	1.4821	-1.1733	0.30886	5.2942	4.1205e-26	5.5396e-25	serine and arginine rich splicing factor 10
26173	INTS1	-1.3109	0.92493	-0.38596	6.5785	4.2279e-26	5.6786e-25	integrator complex subunit 1
994	CDC25B	-1.6188	1.5707	-0.048054	4.2075	4.361e-26	5.8519e-25	cell division cycle 25B
7697	ZNF138	1.4629	-1.0614	0.40149	3.1879	4.9675e-26	6.647e-25	zinc finger protein 138
9453	GGPS1	1.2693	-0.94798	0.32133	4.3281	4.963e-26	6.647e-25	geranylgeranyl diphosphate synthase 1
23654	PLXNB2	-1.3777	1.0801	-0.29766	8.3659	5.4529e-26	7.2898e-25	plexin B2
4709	NDUFB3	1.3552	-0.93696	0.41825	6.1464	6.043e-26	8.0651e-25	NADH:ubiquinone oxidoreductase subunit B3
23428	SLC7A8	-1.9306	1.9515	0.020897	7.5404	6.044e-26	8.0651e-25	solute carrier family 7 member 8
10552	ARPC1A	1.1235	-1.1258	-0.0022469	5.5277	6.6912e-26	8.912e-25	actin related protein 2/3 complex subunit 1A
57523	NYNRIN	-1.681	1.884	0.203	5.6623	6.8514e-26	9.1169e-25	NYN domain and retroviral integrase containing
79848	CSPP1	1.5933	-1.5222	0.071011	2.651	7.3077e-26	9.7152e-25	centrosome and spindle pole associated protein 1
51562	MBIP	1.175	-0.79108	0.38391	3.7506	7.7876e-26	1.0344e-24	MAP3K12 binding inhibitory protein 1
7518	XRCC4	1.3846	-1.4165	-0.031922	3.558	8.7352e-26	1.1581e-24	X-ray repair cross complementing 4
120103	SLC36A4	1.4057	-1.1527	0.25296	3.7615	8.7908e-26	1.1644e-24	solute carrier family 36 member 4
463	ZFHX3	1.6194	-0.97288	0.64652	2.6059	9.0068e-26	1.1919e-24	zinc finger homeobox 3
378108	TRIM74	1.7076	-1.9429	-0.2353	1.8015	9.8708e-26	1.305e-24	tripartite motif containing 74
9846	GAB2	-1.8959	1.6087	-0.28712	5.1845	1.0031e-25	1.325e-24	GRB2 associated binding protein 2
9772	TMEM94	-1.3984	1.2875	-0.11095	5.065	1.0394e-25	1.3717e-24	transmembrane protein 94
4724	NDUFS4	1.2389	-0.94757	0.29128	5.9352	1.0566e-25	1.3918e-24	NADH:ubiquinone oxidoreductase subunit S4
23174	ZCCHC14	-1.3154	1.4557	0.14033	4.3748	1.1439e-25	1.5054e-24	zinc finger CCHC-type containing 14
29103	DNAJC15	1.5474	-1.3884	0.15906	4.7348	1.1562e-25	1.5202e-24	DnaJ heat shock protein family (Hsp40) member C15
51372	TMA7	1.5685	-1.0628	0.50577	6.1795	1.2453e-25	1.6344e-24	translation machinery associated 7 homolog
130355	C2orf76	1.4639	-0.89784	0.56602	3.751	1.2466e-25	1.6345e-24	chromosome 2 open reading frame 76
51386	EIF3L	-1.3153	1.2562	-0.059073	7.8043	1.2542e-25	1.643e-24	eukaryotic translation initiation factor 3 subunit L
4784	NFIX	-1.646	1.6	-0.046061	6.9111	1.2722e-25	1.6652e-24	nuclear factor I X
79751	SLC25A22	-1.3132	0.98631	-0.32692	4.5246	1.2945e-25	1.6927e-24	solute carrier family 25 member 22
51072	MEMO1	1.3939	-1.7103	-0.31645	1.8449	1.318e-25	1.7219e-24	mediator of cell motility 1
9786	KIAA0586	1.1095	-0.96796	0.14153	3.5444	1.332e-25	1.7387e-24	KIAA0586
51026	GOLT1B	1.5369	-1.1628	0.37411	3.5214	1.4644e-25	1.9097e-24	golgi transport 1B
23094	SIPA1L3	-1.6996	1.3492	-0.3504	6.1145	1.4705e-25	1.9159e-24	signal induced proliferation associated 1 like 3
55327	LIN7C	1.4706	-0.99225	0.47831	4.4638	1.4775e-25	1.9233e-24	"lin-7 homolog C, crumbs cell polarity complex component"
283349	RASSF3	-1.5261	1.826	0.29993	4.1919	1.5091e-25	1.9626e-24	Ras association domain family member 3
10250	SRRM1	1.0146	-0.88529	0.1293	6.0434	1.5245e-25	1.9809e-24	serine and arginine repetitive matrix 1
150696	PROM2	-1.3628	1.1608	-0.20203	8.0823	1.6377e-25	2.1261e-24	prominin 2
1891	ECH1	0.94976	-1.2107	-0.26096	6.3986	1.7547e-25	2.2759e-24	enoyl-CoA hydratase 1
57506	MAVS	-1.2195	1.1915	-0.028002	6.6485	1.8644e-25	2.4159e-24	mitochondrial antiviral signaling protein
196463	PLBD2	-1.5338	1.3908	-0.14307	5.1982	1.9212e-25	2.4873e-24	phospholipase B domain containing 2
29079	MED4	1.4948	-1.1248	0.36999	5.8139	1.9798e-25	2.5609e-24	mediator complex subunit 4
85444	LRRCC1	2.2931	-1.663	0.63013	3.0246	2.044e-25	2.6416e-24	leucine rich repeat and coiled-coil centrosomal protein 1
1509	CTSD	-1.9576	1.5915	-0.36607	8.6664	2.2289e-25	2.878e-24	cathepsin D
4296	MAP3K11	-1.3584	0.93544	-0.423	6.4168	2.338e-25	3.0161e-24	mitogen-activated protein kinase kinase kinase 11
6142	RPL18A	-1.8341	1.7795	-0.054659	9.4368	2.4073e-25	3.1027e-24	ribosomal protein L18a
51426	POLK	2.2478	-1.798	0.4498	2.2961	2.6598e-25	3.4251e-24	DNA polymerase kappa
374618	TEX9	1.8379	-1.3939	0.444	1.6582	2.9677e-25	3.8147e-24	testis expressed 9
110806298	C17orf113	-2.0806	1.9637	-0.1169	2.2238	3.1955e-25	4.1002e-24	chromosome 17 open reading frame 113
55186	SLC25A36	1.9065	-1.353	0.55342	4.1921	3.2109e-25	4.1162e-24	solute carrier family 25 member 36
26153	KIF26A	-3.079	2.6359	-0.44314	6.5328	3.5992e-25	4.6099e-24	kinesin family member 26A
100128881	VPS9D1-AS1	-2.12	1.7532	-0.36682	2.8158	3.9633e-25	5.0717e-24	VPS9D1 antisense RNA 1
54492	NEURL1B	-1.6716	1.4046	-0.26707	5.2344	4.0388e-25	5.1638e-24	neuralized E3 ubiquitin protein ligase 1B
79161	TMEM243	1.4483	-1.2173	0.231	2.6621	4.0987e-25	5.2357e-24	transmembrane protein 243
221545	C6orf136	-1.597	1.4997	-0.097313	3.616	4.1037e-25	5.2374e-24	chromosome 6 open reading frame 136
92170	MTG1	0.8201	-1.1741	-0.35402	3.9504	4.2414e-25	5.4083e-24	mitochondrial ribosome associated GTPase 1
9567	GTPBP1	-1.596	1.446	-0.15003	6.4851	4.2802e-25	5.4529e-24	GTP binding protein 1
27430	MAT2B	1.0361	-0.88916	0.14691	5.0219	4.3744e-25	5.5681e-24	methionine adenosyltransferase 2B
8481	OFD1	1.0745	-0.92977	0.14471	5.7603	4.4728e-25	5.6882e-24	OFD1 centriole and centriolar satellite protein
80864	EGFL8	-2.4394	2.8541	0.41477	2.3546	4.4907e-25	5.7059e-24	EGF like domain multiple 8
25841	ABTB2	-1.5066	1.5348	0.028256	5.399	4.5369e-25	5.7596e-24	ankyrin repeat and BTB domain containing 2
9522	SCAMP1	1.6925	-1.2913	0.40116	4.1639	4.7339e-25	6.0043e-24	secretory carrier membrane protein 1
6141	RPL18	-1.7191	1.6451	-0.073966	9.9516	4.8937e-25	6.2016e-24	ribosomal protein L18
3619	INCENP	-1.7613	1.5563	-0.20499	3.3566	5.0638e-25	6.4115e-24	inner centromere protein
2521	FUS	-1.2902	1.3973	0.10707	7.8759	5.4009e-25	6.8322e-24	FUS RNA binding protein
10612	TRIM3	-1.4916	1.5186	0.026954	3.791	5.4783e-25	6.9241e-24	tripartite motif containing 3
23480	SEC61G	1.302	-0.91181	0.39023	5.5136	5.6084e-25	7.0823e-24	SEC61 translocon subunit gamma
79072	FASTKD3	1.3302	-1.1348	0.19534	2.451	5.9891e-25	7.5564e-24	FAST kinase domains 3
1730	DIAPH2	1.425	-1.4431	-0.018107	4.8133	6.97e-25	8.7862e-24	diaphanous related formin 2
25865	PRKD2	-1.2754	1.0269	-0.2485	5.6451	7.1708e-25	9.0314e-24	protein kinase D2
79930	DOK3	-1.9317	1.686	-0.24571	3.2419	7.2218e-25	9.0878e-24	docking protein 3
81558	FAM117A	-1.4096	1.486	0.076471	3.4107	7.266e-25	9.1353e-24	family with sequence similarity 117 member A
53373	TPCN1	-1.552	1.3074	-0.24458	6.5086	7.3057e-25	9.1772e-24	two pore segment channel 1
22870	PPP6R1	-1.6075	1.2891	-0.31841	6.6756	7.3728e-25	9.2534e-24	protein phosphatase 6 regulatory subunit 1
7976	FZD3	1.1238	-0.85006	0.27372	5.2067	7.55e-25	9.4675e-24	frizzled class receptor 3
394	ARHGAP5	2.6437	-2.3521	0.29159	4.0807	7.6515e-25	9.5864e-24	Rho GTPase activating protein 5
27230	SERP1	1.0762	-0.99024	0.085962	6.3646	7.7877e-25	9.7486e-24	stress associated endoplasmic reticulum protein 1
9071	CLDN10	1.4761	-1.4293	0.046819	4.4426	8.1879e-25	1.0241e-23	claudin 10
9842	PLEKHM1	-1.1194	1.0248	-0.09468	5.1553	8.4178e-25	1.0519e-23	pleckstrin homology and RUN domain containing M1
151393	RMDN2	1.6375	-1.3799	0.25764	1.8765	8.4651e-25	1.0569e-23	regulator of microtubule dynamics 2
197131	UBR1	1.0687	-0.86144	0.20723	4.5546	9.3028e-25	1.1595e-23	ubiquitin protein ligase E3 component n-recognin 1
8525	DGKZ	-1.2602	0.91962	-0.34058	7.3203	9.4986e-25	1.1828e-23	diacylglycerol kinase zeta
286075	ZNF707	-1.158	0.82769	-0.33035	4.317	1.0692e-24	1.3302e-23	zinc finger protein 707
63915	BLOC1S5	1.2268	-0.97141	0.25544	3.4752	1.123e-24	1.396e-23	biogenesis of lysosomal organelles complex 1 subunit 5
1981	EIF4G1	-1.7754	1.615	-0.16041	9.0254	1.1932e-24	1.4807e-23	eukaryotic translation initiation factor 4 gamma 1
9530	BAG4	1.3482	-1.0584	0.28976	3.4976	1.2264e-24	1.5193e-23	BAG cochaperone 4
51406	NOL7	1.0084	-0.96077	0.047628	5.8576	1.2335e-24	1.5268e-23	nucleolar protein 7
7059	THBS3	-1.5657	1.5192	-0.046568	5.1155	1.2543e-24	1.5511e-23	thrombospondin 3
55791	LRIF1	1.4019	-1.1295	0.27242	2.9319	1.2661e-24	1.5644e-23	ligand dependent nuclear receptor interacting factor 1
388753	COA6	1.3338	-1.032	0.3018	3.8774	1.3149e-24	1.6233e-23	cytochrome c oxidase assembly factor 6
9344	TAOK2	-1.6653	1.4274	-0.23794	6.5547	1.4408e-24	1.7773e-23	TAO kinase 2
153396	TMEM161B	1.4694	-1.173	0.29636	2.7943	1.4436e-24	1.7791e-23	transmembrane protein 161B
6157	RPL27A	-1.7843	1.8442	0.059911	9.9524	1.4624e-24	1.8007e-23	ribosomal protein L27a
26086	GPSM1	-1.5555	1.0988	-0.45669	6.0334	1.5434e-24	1.8989e-23	G protein signaling modulator 1
26012	NSMF	-1.1503	0.86709	-0.28324	5.7108	1.6059e-24	1.9741e-23	NMDA receptor synaptonuclear signaling and neuronal migration factor
54165	DCUN1D1	1.381	-0.97185	0.40915	4.4436	1.6196e-24	1.9893e-23	defective in cullin neddylation 1 domain containing 1
55814	BDP1	2.1958	-1.888	0.30774	5.2568	1.6732e-24	2.0533e-23	"B double prime 1, subunit of RNA polymerase III transcription initiation factor IIIB"
55105	GPATCH2	1.2329	-1.008	0.22491	4.1086	1.7728e-24	2.1737e-23	G-patch domain containing 2
26046	LTN1	1.7415	-1.4319	0.30958	4.0606	2.1244e-24	2.6026e-23	listerin E3 ubiquitin protein ligase 1
147929	ZNF565	1.5521	-1.5189	0.033183	1.2718	2.1352e-24	2.6136e-23	zinc finger protein 565
4636	MYL5	-1.1977	0.85149	-0.34621	4.1155	2.2024e-24	2.6935e-23	myosin light chain 5
1952	CELSR2	-1.504	1.3331	-0.17094	8.8432	2.2814e-24	2.7854e-23	cadherin EGF LAG seven-pass G-type receptor 2
54531	MIER2	-1.6851	1.3555	-0.32958	5.7998	2.2797e-24	2.7854e-23	MIER family member 2
25936	NSL1	1.246	-1.0019	0.24411	3.6201	2.3587e-24	2.8773e-23	NSL1 component of MIS12 kinetochore complex
388789	SMIM26	1.4143	-0.882	0.53234	4.7565	2.3716e-24	2.8906e-23	small integral membrane protein 26
1947	EFNB1	-1.3732	1.179	-0.1942	7.3852	2.4418e-24	2.9712e-23	ephrin B1
83591	THAP2	1.547	-1.2223	0.32478	2.1336	2.5194e-24	3.063e-23	THAP domain containing 2
6235	RPS29	-1.5186	1.81	0.29145	8.7111	2.6111e-24	3.1717e-23	ribosomal protein S29
222234	FAM185A	1.3415	-1.3202	0.02124	2.3596	2.7122e-24	3.2918e-23	family with sequence similarity 185 member A
79741	CCDC7	2.1181	-1.8727	0.24546	1.3653	2.7426e-24	3.3258e-23	coiled-coil domain containing 7
112398	EGLN2	-1.6725	1.4737	-0.19878	3.0099	2.8287e-24	3.4274e-23	egl-9 family hypoxia inducible factor 2
4125	MAN2B1	-1.3452	0.9261	-0.41915	5.8693	2.9491e-24	3.5702e-23	mannosidase alpha class 2B member 1
54741	LEPROT	1.1641	-0.95667	0.20743	6.1294	3.1541e-24	3.8141e-23	leptin receptor overlapping transcript
65998	C11orf95	-2.0666	2.1361	0.069537	3.9162	3.1558e-24	3.8141e-23	chromosome 11 open reading frame 95
5378	PMS1	1.4001	-1.0341	0.36604	2.8552	3.2507e-24	3.9255e-23	"PMS1 homolog 1, mismatch repair system component"
23186	RCOR1	-1.3722	1.436	0.063839	5.6667	3.2624e-24	3.9355e-23	REST corepressor 1
476	ATP1A1	-1.8273	1.8018	-0.025531	8.0597	3.2645e-24	3.9355e-23	ATPase Na+/K+ transporting subunit alpha 1
7423	VEGFB	-1.5739	1.3833	-0.19066	6.6288	3.3152e-24	3.9899e-23	vascular endothelial growth factor B
353274	ZNF445	-1.1727	1.1941	0.021394	4.6278	3.3218e-24	3.9946e-23	zinc finger protein 445
57572	DOCK6	-1.3799	1.0758	-0.30418	6.1086	3.3637e-24	4.0415e-23	dedicator of cytokinesis 6
51535	PPHLN1	0.9918	-0.65788	0.33391	5.4193	3.376e-24	4.0528e-23	periphilin 1
55788	LMBRD1	1.1393	-0.82238	0.31688	5.0867	3.4092e-24	4.0893e-23	LMBR1 domain containing 1
100131187	TSTD1	1.1755	-1.2784	-0.10286	6.6562	3.4411e-24	4.1242e-23	thiosulfate sulfurtransferase like domain containing 1
85360	SYDE1	-2.6277	2.2312	-0.39649	2.5495	3.8287e-24	4.5849e-23	synapse defective Rho GTPase homolog 1
23625	FAM89B	1.1223	-1.2587	-0.13643	4.4572	4.0716e-24	4.8717e-23	family with sequence similarity 89 member B
91039	DPP9	-1.1495	0.97084	-0.17869	5.8845	4.0852e-24	4.8838e-23	dipeptidyl peptidase 9
54758	KLHDC4	-1.226	0.92182	-0.30421	4.8038	4.1942e-24	5.01e-23	kelch domain containing 4
23326	USP22	-1.1373	1.1002	-0.037089	6.9771	4.332e-24	5.1703e-23	ubiquitin specific peptidase 22
728130	NUTM2D	-2.8343	2.7188	-0.11547	1.2855	4.3678e-24	5.2087e-23	NUT family member 2D
6609	SMPD1	-1.2915	1.1545	-0.13705	5.5815	4.502e-24	5.3642e-23	sphingomyelin phosphodiesterase 1
4791	NFKB2	-1.7827	1.586	-0.19667	4.2961	4.5119e-24	5.3717e-23	nuclear factor kappa B subunit 2
9140	ATG12	0.97583	-0.43819	0.53765	4.7406	4.5615e-24	5.4262e-23	autophagy related 12
51062	ATL1	1.1606	-1.1265	0.034081	3.9813	4.6097e-24	5.479e-23	atlastin GTPase 1
57198	ATP8B2	-1.4397	1.3637	-0.076037	4.7705	4.6569e-24	5.5305e-23	ATPase phospholipid transporting 8B2
57591	MRTFA	-1.4785	1.2914	-0.18703	5.7329	4.6638e-24	5.5341e-23	myocardin related transcription factor A
130557	ZNF513	-1.2298	1.0173	-0.21253	5.254	4.875e-24	5.7799e-23	zinc finger protein 513
344148	NCKAP5	1.6564	-1.7406	-0.084134	4.0382	5.106e-24	6.0488e-23	NCK associated protein 5
11188	NISCH	-1.378	1.1899	-0.18807	7.1019	5.2391e-24	6.2014e-23	nischarin
57149	LYRM1	1.136	-0.92306	0.21295	4.5134	5.2532e-24	6.213e-23	LYR motif containing 1
199704	ZNF585A	1.6885	-1.5523	0.13625	2.412	5.4659e-24	6.4592e-23	zinc finger protein 585A
4289	MKLN1	1.0249	-1.0113	0.013513	4.4679	5.6605e-24	6.6836e-23	muskelin 1
29100	TMEM208	1.0957	-1.082	0.013729	5.3514	5.7011e-24	6.7261e-23	transmembrane protein 208
285753	CEP57L1	1.4414	-1.342	0.099433	2.2727	5.756e-24	6.7852e-23	centrosomal protein 57 like 1
7469	NELFA	-1.2306	0.96452	-0.26604	5.1905	5.9705e-24	7.0323e-23	negative elongation factor complex member A
8870	IER3	-1.7907	1.494	-0.29674	6.6506	6.582e-24	7.7462e-23	immediate early response 3
5453	POU3F1	1.4879	-2.1411	-0.65318	4.2412	6.8436e-24	8.0475e-23	POU class 3 homeobox 1
5692	PSMB4	-1.4079	1.4452	0.037271	7.6553	6.9785e-24	8.1994e-23	proteasome 20S subunit beta 4
54505	DHX29	1.1667	-1.0864	0.080312	5.2586	7.1181e-24	8.3566e-23	DExH-box helicase 29
9751	SNPH	-1.5309	1.1374	-0.39355	3.5729	7.2226e-24	8.4724e-23	syntaphilin
55284	UBE2W	1.352	-1.017	0.33493	3.6571	7.3624e-24	8.6294e-23	ubiquitin conjugating enzyme E2 W
6161	RPL32	-1.6872	1.9067	0.2195	10.014	7.4567e-24	8.7328e-23	ribosomal protein L32
54534	MRPL50	1.0795	-0.65447	0.425	4.5433	7.5728e-24	8.8615e-23	mitochondrial ribosomal protein L50
9727	RAB11FIP3	-1.4467	1.2214	-0.22528	5.5404	7.7789e-24	9.0953e-23	RAB11 family interacting protein 3
11140	CDC37	-1.3239	1.2501	-0.073873	7.6021	8.1728e-24	9.548e-23	cell division cycle 37
4904	YBX1	-1.7732	1.7166	-0.056507	8.6542	8.5474e-24	9.9775e-23	Y-box binding protein 1
4363	ABCC1	-1.3941	1.466	0.071874	6.4049	8.7007e-24	1.0148e-22	ATP binding cassette subfamily C member 1
6500	SKP1	1.6138	-1.3458	0.26797	8.5998	8.8595e-24	1.0325e-22	S-phase kinase associated protein 1
51122	COMMD2	1.1475	-0.88822	0.25927	4.835	9.047e-24	1.0535e-22	COMM domain containing 2
9789	SPCS2	0.99792	-0.77153	0.2264	5.2094	9.9118e-24	1.1523e-22	signal peptidase complex subunit 2
9811	CTIF	-2.4117	2.2254	-0.1863	6.7472	1.0391e-23	1.2071e-22	cap binding complex dependent translation initiation factor
6224	RPS20	-1.8175	1.9099	0.092431	9.6931	1.0768e-23	1.2498e-22	ribosomal protein S20
5480	PPIC	1.2404	-1.199	0.04137	4.6844	1.1266e-23	1.3066e-22	peptidylprolyl isomerase C
126006	PCP2	-3.3235	3.2783	-0.045139	1.1986	1.1296e-23	1.309e-22	Purkinje cell protein 2
65094	JMJD4	0.76896	-1.1233	-0.35437	4.4194	1.1415e-23	1.3217e-22	jumonji domain containing 4
400619	LINC00511	1.3222	-1.0461	0.27609	4.8508	1.2003e-23	1.3887e-22	long intergenic non-protein coding RNA 511
51060	TXNDC12	1.1507	-1.4389	-0.28826	2.6959	1.2368e-23	1.4298e-22	thioredoxin domain containing 12
643641	ZNF862	-1.3108	1.2393	-0.071446	4.4078	1.2444e-23	1.4374e-22	zinc finger protein 862
64773	PCED1A	-1.2326	1.1441	-0.088512	5.4428	1.2491e-23	1.4417e-22	PC-esterase domain containing 1A
64857	PLEKHG2	-2.2718	1.9261	-0.34568	4.117	1.2972e-23	1.496e-22	pleckstrin homology and RhoGEF domain containing G2
5802	PTPRS	-2.0632	1.8526	-0.21057	4.6903	1.3185e-23	1.5194e-22	protein tyrosine phosphatase receptor type S
11020	IFT27	-1.128	1.0933	-0.034657	4.5394	1.3377e-23	1.5402e-22	intraflagellar transport 27
22808	MRAS	-1.6505	1.4405	-0.21004	3.129	1.3889e-23	1.5979e-22	muscle RAS oncogene homolog
64787	EPS8L2	-1.6826	1.4609	-0.22167	8.1507	1.3963e-23	1.6051e-22	EPS8 like 2
2909	ARHGAP35	-1.3821	1.0861	-0.296	6.4125	1.3983e-23	1.6062e-22	Rho GTPase activating protein 35
5955	RCN2	1.3352	-1.0345	0.3007	5.7923	1.4047e-23	1.6122e-22	reticulocalbin 2
54815	GATAD2A	-1.3069	1.2354	-0.071462	7.2182	1.426e-23	1.6353e-22	GATA zinc finger domain containing 2A
57662	CAMSAP3	-1.7351	1.3267	-0.4084	7.6526	1.4487e-23	1.6587e-22	calmodulin regulated spectrin associated protein family member 3
63939	FAM217B	1.5314	-1.1787	0.35271	3.1864	1.4627e-23	1.6734e-22	family with sequence similarity 217 member B
6156	RPL30	-1.3798	1.6503	0.27045	9.0386	1.5456e-23	1.7668e-22	ribosomal protein L30
874	CBR3	1.7628	-1.9598	-0.19698	4.4004	1.5584e-23	1.78e-22	carbonyl reductase 3
54014	BRWD1	1.3092	-1.1012	0.20801	5.6963	1.6435e-23	1.8758e-22	bromodomain and WD repeat domain containing 1
80173	IFT74	1.4241	-1.1393	0.28481	3.3188	1.6656e-23	1.8995e-22	intraflagellar transport 74
2770	GNAI1	1.2502	-0.87067	0.37958	5.0249	1.6696e-23	1.9026e-22	G protein subunit alpha i1
55153	SDAD1	1.0306	-0.81569	0.21494	4.8786	1.7315e-23	1.9715e-22	SDA1 domain containing 1
9883	POM121	-1.1956	0.99148	-0.20411	5.3518	1.879e-23	2.1378e-22	POM121 transmembrane nucleoporin
84869	CBR4	1.0906	-0.76448	0.32614	4.2934	1.8967e-23	2.1562e-22	carbonyl reductase 4
10915	TCERG1	1.1718	-0.89883	0.273	5.5167	1.936e-23	2.1974e-22	transcription elongation regulator 1
9931	HELZ	1.5673	-1.344	0.22332	4.2922	2.064e-23	2.3408e-22	helicase with zinc finger
8766	RAB11A	1.0137	-0.83462	0.17906	7.7761	2.1642e-23	2.4525e-22	"RAB11A, member RAS oncogene family"
27252	KLHL20	1.2274	-1.0702	0.15721	3.6111	2.2652e-23	2.565e-22	kelch like family member 20
57549	IGSF9	-1.5175	1.2921	-0.22541	6.4414	2.3118e-23	2.6157e-22	immunoglobulin superfamily member 9
129531	MITD1	1.1783	-0.78174	0.39658	4.3223	2.3365e-23	2.6415e-22	microtubule interacting and trafficking domain containing 1
6397	SEC14L1	-1.661	1.4804	-0.18062	5.3541	2.4313e-23	2.7444e-22	SEC14 like lipid binding 1
65109	UPF3B	1.0002	-0.89549	0.10466	4.3193	2.4631e-23	2.7781e-22	UPF3B regulator of nonsense mediated mRNA decay
5069	PAPPA	2.0103	-2.2676	-0.25726	2.7912	2.4689e-23	2.7824e-22	pappalysin 1
203259	FAM219A	-2.4439	2.6891	0.24512	6.0252	2.5468e-23	2.868e-22	family with sequence similarity 219 member A
643911	CRNDE	1.9605	-1.5722	0.38838	4.39	2.589e-23	2.9119e-22	colorectal neoplasia differentially expressed
7767	ZNF224	1.5582	-1.2343	0.32397	2.8906	2.5899e-23	2.9119e-22	zinc finger protein 224
23334	SZT2	-1.1516	0.92879	-0.22284	5.7111	2.5935e-23	2.9138e-22	SZT2 subunit of KICSTOR complex
6929	TCF3	-1.4022	1.1348	-0.26733	6.8632	2.8854e-23	3.2392e-22	transcription factor 3
112495	GTF3C6	1.1721	-0.95703	0.21507	5.4888	2.9773e-23	3.3397e-22	general transcription factor IIIC subunit 6
7267	TTC3	1.0427	-1.0968	-0.054069	7.369	3.1532e-23	3.5343e-22	tetratricopeptide repeat domain 3
22841	RAB11FIP2	1.526	-1.1022	0.42383	3.0701	3.2675e-23	3.6567e-22	RAB11 family interacting protein 2
4331	MNAT1	1.1078	-0.93643	0.17134	3.9879	3.325e-23	3.718e-22	MNAT1 component of CDK activating kinase
90480	GADD45GIP1	0.9433	-1.251	-0.30766	5.6653	3.3817e-23	3.7786e-22	GADD45G interacting protein 1
85441	HELZ2	-1.8583	1.484	-0.37423	4.0656	3.4253e-23	3.8243e-22	helicase with zinc finger 2
51678	MPP6	1.8747	-1.5092	0.36548	2.3892	3.5032e-23	3.9082e-22	membrane palmitoylated protein 6
51663	ZFR	1.29	-1.1982	0.091793	5.4974	3.5144e-23	3.9177e-22	zinc finger RNA binding protein
7538	ZFP36	-1.3793	1.2962	-0.0831	6.9531	3.806e-23	4.2361e-22	ZFP36 ring finger protein
54923	LIME1	-1.7512	1.2176	-0.53369	2.1458	4.1739e-23	4.6384e-22	Lck interacting transmembrane adaptor 1
4437	MSH3	1.0816	-0.90965	0.17191	4.2599	4.5966e-23	5.1042e-22	mutS homolog 3
100101267	POM121C	-1.568	1.5304	-0.037614	6.0912	4.7785e-23	5.3021e-22	POM121 transmembrane nucleoporin C
2241	FER	1.2526	-1.0124	0.24028	3.7943	5.2079e-23	5.7741e-22	FER tyrosine kinase
78991	PCYOX1L	-1.4412	1.4678	0.026615	4.0187	5.2838e-23	5.8538e-22	prenylcysteine oxidase 1 like
23710	GABARAPL1	-1.0423	1.3384	0.29616	5.8658	5.3554e-23	5.9285e-22	GABA type A receptor associated protein like 1
147837	ZNF563	1.1119	-1.1433	-0.031397	2.6553	5.8934e-23	6.5191e-22	zinc finger protein 563
58476	TP53INP2	-1.993	2.0316	0.038633	8.0447	6.0053e-23	6.6326e-22	tumor protein p53 inducible nuclear protein 2
84080	ENKD1	-1.4278	1.3525	-0.075304	3.7499	6.0275e-23	6.652e-22	enkurin domain containing 1
84787	KMT5C	-1.5167	1.1204	-0.39628	5.0826	6.1149e-23	6.7433e-22	lysine methyltransferase 5C
26589	MRPL46	0.90794	-1.0764	-0.16844	2.5808	6.3396e-23	6.9857e-22	mitochondrial ribosomal protein L46
124540	MSI2	-1.0188	1.2939	0.27517	4.7626	6.4594e-23	7.1068e-22	musashi RNA binding protein 2
51684	SUFU	-1.806	1.6858	-0.12021	5.6402	6.6065e-23	7.2575e-22	SUFU negative regulator of hedgehog signaling
7040	TGFB1	-1.9103	1.4536	-0.45669	5.0715	6.6253e-23	7.2726e-22	transforming growth factor beta 1
27000	DNAJC2	0.99264	-0.95775	0.034882	4.7922	6.6456e-23	7.2894e-22	DnaJ heat shock protein family (Hsp40) member C2
63967	CLSPN	1.476	-1.5082	-0.032238	2.0215	6.9143e-23	7.5725e-22	claspin
51247	PAIP2	1.3623	-1.1154	0.2469	6.4851	6.9117e-23	7.5725e-22	poly(A) binding protein interacting protein 2
55854	ZC3H15	1.0289	-0.89824	0.13062	6.1476	6.9359e-23	7.5904e-22	zinc finger CCCH-type containing 15
5446	PON3	1.3355	-1.3867	-0.051206	4.4001	7.0306e-23	7.6823e-22	paraoxonase 3
4085	MAD2L1	1.8681	-1.7764	0.091723	2.5714	7.0813e-23	7.7319e-22	mitotic arrest deficient 2 like 1
1203	CLN5	1.183	-1.0839	0.099157	3.1158	7.3928e-23	8.0658e-22	CLN5 intracellular trafficking protein
59345	GNB4	1.3538	-1.3232	0.030635	5.1787	7.6025e-23	8.2882e-22	G protein subunit beta 4
152756	FAM218A	2.0011	-1.8158	0.18532	1.7462	7.9559e-23	8.667e-22	family with sequence similarity 218 member A
84190	METTL25	1.4443	-1.2513	0.19295	2.5127	8.0121e-23	8.7216e-22	methyltransferase like 25
84078	KBTBD7	1.6965	-1.2815	0.415	2.15	8.2631e-23	8.9881e-22	kelch repeat and BTB domain containing 7
643155	SMIM15	1.2532	-0.96167	0.29157	4.3084	8.4539e-23	9.1886e-22	small integral membrane protein 15
51019	WASHC3	1.2435	-0.91085	0.33266	5.1497	8.5213e-23	9.2548e-22	WASH complex subunit 3
2026	ENO2	-1.4735	1.6541	0.18054	4.1517	9.051e-23	9.8227e-22	enolase 2
139341	FUNDC1	1.204	-1.0164	0.1876	4.0356	9.2348e-23	1.0015e-21	FUN14 domain containing 1
79778	MICALL2	-1.7359	1.2098	-0.52608	5.8114	9.4734e-23	1.0266e-21	MICAL like 2
23595	ORC3	1.0506	-0.79416	0.25645	4.2274	9.5788e-23	1.0372e-21	origin recognition complex subunit 3
9469	CHST3	-1.7433	1.5186	-0.22475	5.7962	9.6008e-23	1.0388e-21	carbohydrate sulfotransferase 3
83478	ARHGAP24	1.2291	-1.2398	-0.010715	3.1947	9.6454e-23	1.0428e-21	Rho GTPase activating protein 24
8872	CDC123	0.92869	-0.8294	0.099287	5.7538	9.7304e-23	1.0512e-21	cell division cycle 123
51586	MED15	-1.0221	0.70411	-0.31796	6.5823	1.002e-22	1.0817e-21	mediator complex subunit 15
92979	MARCHF9	-1.8177	1.6801	-0.13765	4.5745	1.0464e-22	1.1288e-21	membrane associated ring-CH-type finger 9
56899	ANKS1B	1.9865	-1.759	0.22751	2.0122	1.0975e-22	1.183e-21	ankyrin repeat and sterile alpha motif domain containing 1B
3909	LAMA3	-1.466	1.5772	0.11123	5.9406	1.1096e-22	1.1951e-21	laminin subunit alpha 3
23648	SSBP3	-1.3949	1.5269	0.13205	6.119	1.2067e-22	1.2988e-21	single stranded DNA binding protein 3
6119	RPA3	1.5965	-1.3753	0.22126	3.8948	1.2896e-22	1.387e-21	replication protein A3
83692	CD99L2	-1.3659	1.159	-0.20691	4.3644	1.2986e-22	1.3956e-21	CD99 molecule like 2
9702	CEP57	1.2153	-1.0629	0.15237	4.4591	1.3026e-22	1.3989e-21	centrosomal protein 57
196394	AMN1	1.3843	-1.1862	0.19808	2.1051	1.3042e-22	1.3995e-21	antagonist of mitotic exit network 1 homolog
527	ATP6V0C	-1.075	-0.89033	-1.9654	3.5141	1.3906e-22	1.4911e-21	ATPase H+ transporting V0 subunit c
221037	JMJD1C	1.7252	-1.4817	0.24352	5.2766	1.4383e-22	1.5411e-21	jumonji domain containing 1C
1977	EIF4E	1.3177	-0.94375	0.37395	5.9777	1.4763e-22	1.5807e-21	eukaryotic translation initiation factor 4E
54480	CHPF2	-1.1378	0.8052	-0.33258	5.4377	1.5788e-22	1.6892e-21	chondroitin polymerizing factor 2
23256	SCFD1	0.92722	-0.8644	0.062818	5.8008	1.6034e-22	1.7142e-21	sec1 family domain containing 1
80726	IQCN	-1.5861	1.2396	-0.34653	3.602	1.6223e-22	1.7331e-21	IQ motif containing N
8611	PLPP1	0.79995	-0.90084	-0.10089	5.7301	1.6585e-22	1.7704e-21	phospholipid phosphatase 1
30836	DNTTIP2	0.95508	-0.87292	0.082165	6.0835	1.671e-22	1.7825e-21	deoxynucleotidyltransferase terminal interacting protein 2
23585	TMEM50A	0.93379	-0.77876	0.15503	6.3247	1.6913e-22	1.8028e-21	transmembrane protein 50A
57708	MIER1	1.1916	-0.92123	0.27038	4.2773	1.7275e-22	1.84e-21	MIER1 transcriptional regulator
8487	GEMIN2	1.1073	-1.1588	-0.051503	3.0617	1.748e-22	1.8605e-21	gem nuclear organelle associated protein 2
27158	NDOR1	-1.3664	0.992	-0.37441	4.436	1.7897e-22	1.9034e-21	NADPH dependent diflavin oxidoreductase 1
23351	KHNYN	-1.3416	1.1743	-0.16725	6.1291	1.8436e-22	1.9593e-21	KH and NYN domain containing
29844	TFPT	-1.4519	1.1341	-0.31789	3.677	1.8473e-22	1.9618e-21	TCF3 fusion partner
808	CALM3	-1.4695	1.3682	-0.10132	7.264	1.854e-22	1.9675e-21	calmodulin 3
64101	LRRC4	-2.5453	2.3112	-0.23415	3.7241	1.8889e-22	2.003e-21	leucine rich repeat containing 4
51282	SCAND1	0.65706	-1.2282	-0.57116	5.7232	1.9241e-22	2.0388e-21	SCAN domain containing 1
27292	DIMT1	1.0059	-0.76157	0.2443	4.2422	2.0028e-22	2.1207e-21	DIMT1 rRNA methyltransferase and ribosome maturation factor
1164	CKS2	1.6245	-1.3966	0.22796	3.685	2.0174e-22	2.1346e-21	CDC28 protein kinase regulatory subunit 2
6181	RPLP2	-1.8025	1.6836	-0.11887	9.7025	2.085e-22	2.2045e-21	ribosomal protein lateral stalk subunit P2
55627	SMPD4	-1.1494	0.88286	-0.26656	6.0026	2.1606e-22	2.2827e-21	sphingomyelin phosphodiesterase 4
10652	YKT6	-1.2055	1.1795	-0.026003	7.2246	2.2144e-22	2.3378e-21	YKT6 v-SNARE homolog
2036	EPB41L1	-1.8677	2.0846	0.21687	4.8276	2.2902e-22	2.416e-21	erythrocyte membrane protein band 4.1 like 1
29985	SLC39A3	0.85509	-1.1996	-0.34453	4.5956	2.3368e-22	2.4617e-21	solute carrier family 39 member 3
9231	DLG5	-1.7878	1.5465	-0.24129	5.6484	2.4716e-22	2.6017e-21	discs large MAGUK scaffold protein 5
10491	CRTAP	-1.0701	1.1952	0.12519	5.9208	2.5954e-22	2.73e-21	cartilage associated protein
1060	CENPC	1.4935	-1.1143	0.37925	3.4057	2.6369e-22	2.7717e-21	centromere protein C
5430	POLR2A	-1.1733	1.0713	-0.102	6.9582	2.775e-22	2.9147e-21	RNA polymerase II subunit A
58515	SELENOK	1.0877	-0.7729	0.31483	5.9981	2.8882e-22	3.0313e-21	selenoprotein K
23466	CBX6	-1.8715	1.6789	-0.19262	5.9872	2.9017e-22	3.0433e-21	chromobox 6
9351	SLC9A3R2	-2.0584	1.844	-0.21445	2.9542	2.9293e-22	3.07e-21	SLC9A3 regulator 2
56904	SH3GLB2	-1.7192	1.7134	-0.0058156	8.8109	2.9721e-22	3.1103e-21	"SH3 domain containing GRB2 like, endophilin B2"
26140	TTLL3	-1.2123	1.1486	-0.063679	5.2876	3.1054e-22	3.2474e-21	tubulin tyrosine ligase like 3
64403	CDH24	-1.5153	1.4108	-0.10457	4.0136	3.1559e-22	3.2978e-21	cadherin 24
79659	DYNC2H1	1.2954	-1.1899	0.10555	3.0624	3.2776e-22	3.4225e-21	dynein cytoplasmic 2 heavy chain 1
5610	EIF2AK2	1.2837	-0.8938	0.38988	4.0943	3.342e-22	3.4873e-21	eukaryotic translation initiation factor 2 alpha kinase 2
127579	DCST2	-1.7311	1.6989	-0.032176	2.7606	3.4442e-22	3.5913e-21	DC-STAMP domain containing 2
100132074	FOXO6	-3.124	2.6448	-0.47923	1.9798	3.5534e-22	3.7024e-21	forkhead box O6
140885	SIRPA	-2.0324	2.088	0.055521	7.8134	3.7465e-22	3.9008e-21	signal regulatory protein alpha
6637	SNRPG	1.1998	-0.91684	0.28298	5.3731	4.1023e-22	4.2651e-21	small nuclear ribonucleoprotein polypeptide G
6249	CLIP1	1.4478	-1.1668	0.28105	7.8975	4.2032e-22	4.3668e-21	CAP-Gly domain containing linker protein 1
56342	PPAN	-1.4624	1.1375	-0.32481	2.9635	4.4024e-22	4.5704e-21	peter pan homolog
8535	CBX4	-1.7173	1.5927	-0.1246	5.6244	4.5525e-22	4.7229e-21	chromobox 4
285381	DPH3	0.98333	-0.82727	0.15606	4.7092	4.592e-22	4.7604e-21	diphthamide biosynthesis 3
84520	GON7	1.3215	-0.97186	0.34968	2.5615	4.8094e-22	4.9822e-21	GON7 subunit of KEOPS complex
1627	DBN1	-1.6534	1.3704	-0.28303	6.5489	5.1331e-22	5.3137e-21	drebrin 1
522	ATP5PF	1.2451	-0.8969	0.34816	6.6606	5.2343e-22	5.4145e-21	ATP synthase peripheral stalk subunit F6
221264	AK9	1.4993	-1.0816	0.41772	3.6075	5.5149e-22	5.7007e-21	adenylate kinase 9
572	BAD	0.66799	-1.1476	-0.47966	4.7416	5.584e-22	5.768e-21	BCL2 associated agonist of cell death
8738	CRADD	1.092	-0.85214	0.2399	3.9076	5.8844e-22	6.0739e-21	CASP2 and RIPK1 domain containing adaptor with death domain
9497	SLC4A7	2.0991	-1.6513	0.44778	2.7768	6.0901e-22	6.2817e-21	solute carrier family 4 member 7
388662	SLC6A17	-2.6475	2.0974	-0.55012	2.0472	6.174e-22	6.3637e-21	solute carrier family 6 member 17
2029	ENSA	-1.2065	1.4315	0.22494	8.3965	6.5915e-22	6.7892e-21	endosulfine alpha
285550	FAM200B	1.1454	-0.90729	0.23809	4.1162	7.0375e-22	7.2381e-21	family with sequence similarity 200 member B
339324	ZNF260	0.99428	-0.71032	0.28397	4.5267	7.0659e-22	7.2622e-21	zinc finger protein 260
84951	TNS4	-1.9939	2.3267	0.3328	7.0754	7.1304e-22	7.3232e-21	tensin 4
9138	ARHGEF1	-1.5268	1.2209	-0.30589	7.5935	7.5557e-22	7.7544e-21	Rho guanine nucleotide exchange factor 1
79053	ALG8	1.0853	-0.80408	0.28119	4.4066	7.645e-22	7.8405e-21	"ALG8 alpha-1,3-glucosyltransferase"
9289	ADGRG1	-1.4244	1.1456	-0.27877	8.5397	7.9704e-22	8.1684e-21	adhesion G protein-coupled receptor G1
54544	CRCT1	-2.0447	2.3038	0.25915	7.6069	8.618e-22	8.8258e-21	cysteine rich C-terminal 1
649	BMP1	-1.7048	1.3162	-0.38857	5.4422	9.1077e-22	9.3206e-21	bone morphogenetic protein 1
7016	TESK1	-1.6821	1.4547	-0.22732	4.0703	9.3961e-22	9.6033e-21	testis associated actin remodelling kinase 1
27092	CACNG4	-2.2176	2.1818	-0.03586	3.038	9.3973e-22	9.6033e-21	calcium voltage-gated channel auxiliary subunit gamma 4
55749	CCAR1	1.0145	-0.79501	0.21953	5.5639	9.5603e-22	9.7629e-21	cell division cycle and apoptosis regulator 1
8504	PEX3	1.0945	-0.99845	0.096091	3.7683	1.0192e-21	1.0401e-20	peroxisomal biogenesis factor 3
140465	MYL6B	-1.233	1.1164	-0.11661	5.7178	1.051e-21	1.0718e-20	myosin light chain 6B
4649	MYO9A	1.0708	-0.91979	0.15097	4.849	1.0575e-21	1.0776e-20	myosin IXA
54910	SEMA4C	-1.9681	1.8168	-0.15129	6.4996	1.0795e-21	1.0993e-20	semaphorin 4C
51106	TFB1M	1.1818	-1.0589	0.12289	3.3959	1.0835e-21	1.1021e-20	"transcription factor B1, mitochondrial"
4728	NDUFS8	0.88259	-1.1584	-0.27584	6.6102	1.0838e-21	1.1021e-20	NADH:ubiquinone oxidoreductase core subunit S8
9412	MED21	1.7928	-1.5033	0.28948	4.9712	1.1127e-21	1.1307e-20	mediator complex subunit 21
9014	TAF1B	1.2439	-1.2317	0.012126	4.1106	1.1716e-21	1.1896e-20	"TATA-box binding protein associated factor, RNA polymerase I subunit B"
92259	MRPS36	1.2249	-0.94517	0.27976	4.8527	1.1805e-21	1.1972e-20	mitochondrial ribosomal protein S36
8844	KSR1	-1.5855	1.3418	-0.24366	4.7119	1.1807e-21	1.1972e-20	kinase suppressor of ras 1
7559	ZNF12	1.3019	-1.082	0.2199	4.4386	1.1966e-21	1.2125e-20	zinc finger protein 12
4150	MAZ	-1.193	0.8505	-0.34246	4.8021	1.2003e-21	1.2153e-20	MYC associated zinc finger protein
259266	ASPM	1.9175	-1.712	0.20552	2.4862	1.2259e-21	1.2404e-20	abnormal spindle microtubule assembly
757	TMEM50B	1.0405	-0.746	0.29445	4.6973	1.2304e-21	1.2441e-20	transmembrane protein 50B
112	ADCY6	-1.2355	1.0438	-0.19175	5.0673	1.2454e-21	1.2583e-20	adenylate cyclase 6
54968	TMEM70	1.1229	-0.94316	0.17971	3.9153	1.2647e-21	1.277e-20	transmembrane protein 70
55311	ZNF444	-1.3875	1.1182	-0.26933	4.8318	1.2777e-21	1.2892e-20	zinc finger protein 444
8896	BUD31	0.97847	-0.85708	0.1214	6.1109	1.3091e-21	1.3199e-20	BUD31 homolog
151246	SGO2	1.7947	-1.5772	0.21749	1.4564	1.319e-21	1.329e-20	shugoshin 2
246184	CDC26	1.1055	-1.1365	-0.031052	3.3462	1.3574e-21	1.3668e-20	cell division cycle 26
221937	FOXK1	-1.3686	1.0904	-0.27821	5.2289	1.3789e-21	1.3874e-20	forkhead box K1
83734	ATG10	1.0712	-0.89377	0.17744	3.3869	1.405e-21	1.4126e-20	autophagy related 10
9092	SART1	-1.1683	0.89972	-0.26854	6.1658	1.4347e-21	1.4416e-20	"spliceosome associated factor 1, recruiter of U4/U6.U5 tri-snRNP"
79582	SPAG16	1.2484	-0.99528	0.25314	3.2339	1.4613e-21	1.4672e-20	sperm associated antigen 16
10385	BTN2A2	-1.1777	1.2723	0.094597	3.6396	1.5457e-21	1.5508e-20	butyrophilin subfamily 2 member A2
6155	RPL27	-1.4903	1.7509	0.26059	9.5397	1.6057e-21	1.61e-20	ribosomal protein L27
55012	PPP2R3C	1.2146	-1.0371	0.17747	3.2703	1.6751e-21	1.6783e-20	protein phosphatase 2 regulatory subunit B''gamma
6183	MRPS12	0.93308	-1.0854	-0.15233	5.0297	1.7326e-21	1.7348e-20	mitochondrial ribosomal protein S12
84661	DPY30	1.618	-1.224	0.39398	5.8236	1.7357e-21	1.7367e-20	dpy-30 histone methyltransferase complex regulatory subunit
9317	PTER	1.5241	-1.3012	0.22284	2.7635	1.7405e-21	1.7403e-20	phosphotriesterase related
6297	SALL2	-2.0414	2.0254	-0.015965	2.947	1.7468e-21	1.7453e-20	spalt like transcription factor 2
80071	CCDC15	1.6303	-1.7563	-0.12603	1.1088	1.7699e-21	1.7672e-20	coiled-coil domain containing 15
7297	TYK2	-1.1955	0.82712	-0.36838	6.0371	1.8327e-21	1.8287e-20	tyrosine kinase 2
10541	ANP32B	-1.2707	1.4726	0.20196	6.7128	1.9173e-21	1.9117e-20	acidic nuclear phosphoprotein 32 family member B
6605	SMARCE1	1.1519	-1.0727	0.079174	3.3675	1.9454e-21	1.9371e-20	"SWI/SNF related, matrix associated, actin dependent regulator of chromatin, subfamily e, member 1"
23053	ZSWIM8	-1.1455	0.9638	-0.18171	6.806	1.9454e-21	1.9371e-20	zinc finger SWIM-type containing 8
26122	EPC2	-1.1461	1.142	-0.0041389	4.0413	2.0568e-21	2.0466e-20	enhancer of polycomb homolog 2
340895	MALRD1	1.9667	-2.0986	-0.13193	1.5637	2.0615e-21	2.0498e-20	MAM and LDL receptor class A domain containing 1
64976	MRPL40	1.0016	-0.98362	0.017946	5.2642	2.1111e-21	2.0977e-20	mitochondrial ribosomal protein L40
160418	TMTC3	1.4	-0.81814	0.5819	4.3303	2.1144e-21	2.0994e-20	transmembrane O-mannosyltransferase targeting cadherins 3
114625	ERMAP	-1.2272	1.1818	-0.045375	4.1542	2.1319e-21	2.1154e-20	erythroblast membrane associated protein (Scianna blood group)
55328	RNLS	1.2409	-1.2495	-0.0085989	3.8301	2.2077e-21	2.1891e-20	"renalase, FAD dependent amine oxidase"
54819	ZCCHC10	1.0192	-0.81262	0.20656	3.7986	2.2469e-21	2.2264e-20	zinc finger CCHC-type containing 10
84942	WDR73	1.015	-1.1498	-0.13489	3.1278	2.3536e-21	2.3306e-20	WD repeat domain 73
148252	DIRAS1	-2.5177	2.8201	0.30231	4.7179	2.3801e-21	2.3551e-20	DIRAS family GTPase 1
79768	KATNBL1	1.8945	-1.4638	0.43067	5.3709	2.4039e-21	2.377e-20	katanin regulatory subunit B1 like 1
1120	CHKB	-2.1969	2.3658	0.16894	2.1327	2.4452e-21	2.4163e-20	choline kinase beta
22868	FASTKD2	0.92598	-0.83856	0.087412	4.8	2.6042e-21	2.5716e-20	FAST kinase domains 2
84874	ZNF514	-1.2499	1.3668	0.11693	4.7637	2.6726e-21	2.6373e-20	zinc finger protein 514
23288	IQCE	-1.11	1.0075	-0.10248	5.5154	2.6868e-21	2.6495e-20	IQ motif containing E
23262	PPIP5K2	1.8688	-1.4208	0.44806	3.8326	2.726e-21	2.6863e-20	diphosphoinositol pentakisphosphate kinase 2
57695	USP37	2.2735	-2.0882	0.18528	2.195	2.7449e-21	2.7031e-20	ubiquitin specific peptidase 37
143662	MUC15	1.1903	-0.96658	0.22374	6.2413	2.802e-21	2.7574e-20	"mucin 15, cell surface associated"
51592	TRIM33	1.3004	-0.84242	0.45801	5.0801	2.8322e-21	2.7852e-20	tripartite motif containing 33
1656	DDX6	-0.79065	1.1205	0.32986	7.2703	2.9134e-21	2.8631e-20	DEAD-box helicase 6
5534	PPP3R1	-1.314	1.5115	0.1975	4.8895	2.9501e-21	2.8972e-20	"protein phosphatase 3 regulatory subunit B, alpha"
26007	TKFC	-1.1892	0.95538	-0.23381	5.1894	2.9564e-21	2.9015e-20	triokinase and FMN cyclase
8887	TAX1BP1	1.0637	-0.8708	0.19286	7.0816	3.1855e-21	3.1242e-20	Tax1 binding protein 1
7334	UBE2N	0.86626	-0.63053	0.23573	6.17	3.1949e-21	3.1285e-20	ubiquitin conjugating enzyme E2 N
7433	VIPR1	-1.3103	1.6079	0.29759	5.7848	3.1965e-21	3.1285e-20	vasoactive intestinal peptide receptor 1
100130311	C17orf107	-1.7659	1.4627	-0.30321	2.2946	3.1927e-21	3.1285e-20	chromosome 17 open reading frame 107
164	AP1G1	-1.0251	1.0992	0.074091	6.5732	3.3659e-21	3.2898e-20	adaptor related protein complex 1 subunit gamma 1
80221	ACSF2	-1.6792	1.5922	-0.087012	5.1706	3.3987e-21	3.3196e-20	acyl-CoA synthetase family member 2
85379	KIAA1671	-1.8221	1.7195	-0.1025	6.7252	3.4686e-21	3.3856e-20	KIAA1671
66004	LYNX1	-2.4347	2.2117	-0.22301	5.0699	3.4944e-21	3.4085e-20	Ly6/neurotoxin 1
84295	PHF6	2.1016	-1.3059	0.79575	2.8068	3.4979e-21	3.4095e-20	PHD finger protein 6
374986	MIGA1	1.9171	-1.0691	0.84792	2.0421	3.928e-21	3.8262e-20	mitoguardin 1
2186	BPTF	1.0131	-0.94307	0.070082	5.9111	4.0154e-21	3.9087e-20	bromodomain PHD finger transcription factor
9322	TRIP10	-1.7552	1.7569	0.0016307	6.5104	4.0656e-21	3.9549e-20	thyroid hormone receptor interactor 10
23770	FKBP8	-1.5086	1.2479	-0.26075	8.0783	4.2495e-21	4.1282e-20	FKBP prolyl isomerase 8
65267	WNK3	1.6961	-1.5573	0.13875	1.1303	4.3096e-21	4.1837e-20	WNK lysine deficient protein kinase 3
5074	PAWR	1.0987	-0.70579	0.39296	5.5267	4.5172e-21	4.3823e-20	pro-apoptotic WT1 regulator
338707	B4GALNT4	-2.3258	1.9402	-0.38553	3.3423	4.5574e-21	4.4183e-20	"beta-1,4-N-acetyl-galactosaminyltransferase 4"
4090	SMAD5	1.5001	-1.0895	0.41066	5.0311	4.734e-21	4.5864e-20	SMAD family member 5
54858	PGPEP1	-1.4363	1.4518	0.015564	3.5645	5.0799e-21	4.9183e-20	pyroglutamyl-peptidase I
770	CA11	-1.4485	1.5036	0.055159	4.5764	5.1875e-21	5.0191e-20	carbonic anhydrase 11
122553	TRAPPC6B	1.2959	-1.5569	-0.26093	2.8964	5.2608e-21	5.0865e-20	trafficking protein particle complex 6B
80312	TET1	2.0379	-1.692	0.3459	1.1561	5.4609e-21	5.2764e-20	tet methylcytosine dioxygenase 1
57106	NAT14	-1.5761	1.5454	-0.030642	3.3207	5.591e-21	5.3985e-20	N-acetyltransferase 14 (putative)
22839	DLGAP4	-1.7138	1.6728	-0.040985	8.0301	5.9053e-21	5.6981e-20	DLG associated protein 4
1968	EIF2S3	-0.86926	1.0953	0.22601	7.3907	6.189e-21	5.9639e-20	eukaryotic translation initiation factor 2 subunit gamma
8295	TRRAP	-1.0062	0.95282	-0.053402	5.3211	6.2079e-21	5.9764e-20	transformation/transcription domain associated protein
127002	ATXN7L2	-1.3028	1.0529	-0.24985	3.848	6.2103e-21	5.9764e-20	ataxin 7 like 2
25959	KANK2	-1.3518	1.1879	-0.16389	3.5878	6.6275e-21	6.3735e-20	KN motif and ankyrin repeat domains 2
253260	RICTOR	1.8306	-1.2005	0.63009	3.5168	6.7213e-21	6.4595e-20	RPTOR independent companion of MTOR complex 2
10290	SPEG	-2.5332	2.2367	-0.29646	5.3121	7.5798e-21	7.2748e-20	striated muscle enriched protein kinase
151194	METTL21A	1.2906	-1.0467	0.24391	1.8787	7.7566e-21	7.4345e-20	methyltransferase like 21A
3965	LGALS9	-2.202	2.025	-0.17702	1.7271	8.532e-21	8.1668e-20	galectin 9
56834	GPR137	-1.2365	0.94849	-0.28803	4.4514	8.8856e-21	8.494e-20	G protein-coupled receptor 137
59348	ZNF350	0.97607	-0.87972	0.096357	3.3533	8.916e-21	8.5123e-20	zinc finger protein 350
1949	EFNB3	-1.75	2.035	0.28505	4.5059	8.9167e-21	8.5123e-20	ephrin B3
7347	UCHL3	1.8539	-1.5547	0.29917	5.128	9.434e-21	8.9942e-20	ubiquitin C-terminal hydrolase L3
29888	STRN4	-1.1033	0.7932	-0.31011	6.6792	9.72e-21	9.2607e-20	striatin 4
2975	GTF3C1	-1.3362	1.1208	-0.21538	7.4278	9.7404e-21	9.2741e-20	general transcription factor IIIC subunit 1
56925	LXN	1.2598	-1.1357	0.12413	3.3419	1.0416e-20	9.911e-20	latexin
9656	MDC1	-1.7636	1.6543	-0.1093	4.5292	1.0457e-20	9.943e-20	mediator of DNA damage checkpoint 1
27113	BBC3	-1.7632	1.6666	-0.096607	3.0081	1.0649e-20	1.0119e-19	BCL2 binding component 3
92482	BBIP1	1.0806	-0.81571	0.26485	3.3179	1.0855e-20	1.0308e-19	BBSome interacting protein 1
4714	NDUFB8	1.0421	-0.98612	0.055964	5.2445	1.1236e-20	1.0663e-19	NADH:ubiquinone oxidoreductase subunit B8
79874	RABEP2	-1.1243	0.75208	-0.37221	5.8592	1.1457e-20	1.0865e-19	"rabaptin, RAB GTPase binding effector protein 2"
8446	DUSP11	0.93766	-0.7302	0.20747	4.7114	1.1506e-20	1.0905e-19	dual specificity phosphatase 11
11018	TMED1	0.89871	-1.3796	-0.48089	3.1527	1.2978e-20	1.2292e-19	transmembrane p24 trafficking protein 1
374654	KIF7	-1.6729	1.3243	-0.34859	4.34	1.3063e-20	1.2364e-19	kinesin family member 7
55120	FANCL	1.2671	-1.165	0.10211	2.8239	1.3667e-20	1.2927e-19	FA complementation group L
23381	SMG5	-1.0492	0.88541	-0.16377	7.0777	1.4066e-20	1.3295e-19	SMG5 nonsense mediated mRNA decay factor
55013	MCUB	1.1174	-0.87053	0.24687	5.1596	1.4149e-20	1.3365e-19	mitochondrial calcium uniporter dominant negative subunit beta
535	ATP6V0A1	-1.0935	1.0033	-0.090215	6.8103	1.4217e-20	1.342e-19	ATPase H+ transporting V0 subunit a1
7320	UBE2B	1.1377	-0.58936	0.54831	5.9413	1.4606e-20	1.3769e-19	ubiquitin conjugating enzyme E2 B
124152	IQCK	1.0669	-0.98115	0.085761	3.1714	1.5264e-20	1.4371e-19	IQ motif containing K
60681	FKBP10	-2.4037	2.1499	-0.25377	4.2766	1.608e-20	1.513e-19	FKBP prolyl isomerase 10
51030	TVP23B	1.0831	-1.0117	0.071404	4.0681	1.691e-20	1.59e-19	trans-golgi network vesicle protein 23 homolog B
6526	SLC5A3	2.0805	-1.4803	0.60018	3.1089	1.6962e-20	1.5939e-19	solute carrier family 5 member 3
23218	NBEAL2	-1.4416	1.0618	-0.37982	7.9955	1.727e-20	1.6217e-19	neurobeachin like 2
1870	E2F2	-1.2394	0.99693	-0.24247	4.6601	1.7327e-20	1.626e-19	E2F transcription factor 2
113026	PLCD3	-1.9385	1.7959	-0.14255	5.7051	1.7353e-20	1.6274e-19	phospholipase C delta 3
7187	TRAF3	-1.1206	0.95724	-0.16335	5.0153	1.8055e-20	1.6921e-19	TNF receptor associated factor 3
523	ATP6V1A	1.0916	-0.89277	0.19886	6.3132	1.8511e-20	1.7326e-19	ATPase H+ transporting V1 subunit A
79039	DDX54	-1.0166	0.76155	-0.25506	5.6829	1.8557e-20	1.7357e-19	DEAD-box helicase 54
54894	RNF43	-1.0032	1.2996	0.29633	4.0341	1.915e-20	1.7901e-19	ring finger protein 43
57530	CGN	-1.4682	1.6798	0.21156	4.0189	1.9432e-20	1.8153e-19	cingulin
25957	PNISR	1.1092	-0.75017	0.35908	6.3763	2.0155e-20	1.8816e-19	PNN interacting serine and arginine rich protein
5725	PTBP1	-1.2597	1.1087	-0.15094	7.5876	2.1508e-20	2.0053e-19	polypyrimidine tract binding protein 1
1027	CDKN1B	-0.94692	1.1438	0.19684	5.4322	2.2809e-20	2.1252e-19	cyclin dependent kinase inhibitor 1B
3146	HMGB1	1.1773	-0.78722	0.39005	7.2852	2.3511e-20	2.1891e-19	high mobility group box 1
2039	DMTN	-1.6655	1.6189	-0.04658	4.5478	2.3668e-20	2.2024e-19	dematin actin binding protein
92162	TMEM88	-2.6058	2.467	-0.13878	1.4568	2.3742e-20	2.2078e-19	transmembrane protein 88
7110	TMF1	1.3303	-0.85761	0.47269	4.3874	2.436e-20	2.2639e-19	TATA element modulatory factor 1
89953	KLC4	-1.0674	1.0332	-0.034242	4.2394	2.4995e-20	2.3213e-19	kinesin light chain 4
5980	REV3L	1.4164	-1.3558	0.060617	3.4871	2.5414e-20	2.3572e-19	"REV3 like, DNA directed polymerase zeta catalytic subunit"
23261	CAMTA1	0.92364	-0.54438	0.37926	4.6922	2.6363e-20	2.4437e-19	calmodulin binding transcription activator 1
353322	ANKRD37	1.2282	-1.2303	-0.0020722	1.8654	2.7057e-20	2.5063e-19	ankyrin repeat domain 37
23112	TNRC6B	1.1482	-1.0494	0.098761	5.6007	2.767e-20	2.5615e-19	trinucleotide repeat containing adaptor 6B
4122	MAN2A2	-1.4228	1.2246	-0.19826	4.4269	2.7759e-20	2.5681e-19	mannosidase alpha class 2A member 2
152815	THAP6	1.1032	-0.82391	0.2793	3.5161	2.8143e-20	2.6019e-19	THAP domain containing 6
286451	YIPF6	1.0132	-0.70146	0.31172	5.7626	3.1957e-20	2.9488e-19	Yip1 domain family member 6
137682	NDUFAF6	1.0112	-0.91819	0.09304	3.6508	3.2321e-20	2.9805e-19	NADH:ubiquinone oxidoreductase complex assembly factor 6
54969	HPF1	1.3257	-1.0836	0.24208	4.1194	3.2725e-20	3.0139e-19	histone PARylation factor 1
79784	MYH14	-1.876	1.3866	-0.48941	9.3932	3.3173e-20	3.0532e-19	myosin heavy chain 14
54543	TOMM7	-1.2566	1.5049	0.24825	7.5129	3.6608e-20	3.3672e-19	translocase of outer mitochondrial membrane 7
55839	CENPN	1.1364	-1.3075	-0.1711	2.7478	3.703e-20	3.4038e-19	centromere protein N
490	ATP2B1	1.6816	-1.33	0.35161	4.2361	3.7092e-20	3.4074e-19	ATPase plasma membrane Ca2+ transporting 1
345462	ZNF879	1.3519	-1.2191	0.1328	1.9505	3.7289e-20	3.4232e-19	zinc finger protein 879
29923	HILPDA	1.4571	-1.4914	-0.034346	4.1105	3.7328e-20	3.4246e-19	hypoxia inducible lipid droplet associated
7067	THRA	-2.2113	2.2891	0.077796	6.5472	3.7449e-20	3.4335e-19	thyroid hormone receptor alpha
414918	DENND6B	-1.2685	1.0603	-0.20817	4.1065	3.9728e-20	3.6401e-19	DENN domain containing 6B
10089	KCNK7	0.86654	-1.1674	-0.30082	6.4652	4.026e-20	3.6866e-19	potassium two pore domain channel subfamily K member 7
389813	AJM1	-2.4395	1.9901	-0.44939	2.3128	4.2483e-20	3.8877e-19	apical junction component 1 homolog
2064	ERBB2	-1.3604	1.0533	-0.30706	8.6637	4.2984e-20	3.931e-19	erb-b2 receptor tyrosine kinase 2
54882	ANKHD1	1.5654	-1.1769	0.38854	2.0815	4.3888e-20	4.0111e-19	ankyrin repeat and KH domain containing 1
3145	HMBS	0.81626	-0.92557	-0.10931	4.651	4.4799e-20	4.0917e-19	hydroxymethylbilane synthase
55643	BTBD2	-1.1667	0.73797	-0.42874	6.3249	4.5733e-20	4.1744e-19	BTB domain containing 2
51218	GLRX5	0.98401	-0.73181	0.2522	5.1274	4.7539e-20	4.3337e-19	glutaredoxin 5
285172	FAM126B	1.473	-1.061	0.41198	3.3881	4.8525e-20	4.4208e-19	family with sequence similarity 126 member B
54540	FAM193B	-1.3939	1.1176	-0.2763	7.1024	5.0086e-20	4.5602e-19	family with sequence similarity 193 member B
5889	RAD51C	1.292	-1.1751	0.11688	3.3357	5.0165e-20	4.5645e-19	RAD51 paralog C
5598	MAPK7	-1.1867	0.88146	-0.30528	4.7224	5.0735e-20	4.6134e-19	mitogen-activated protein kinase 7
79567	RIPOR1	-1.6939	1.3829	-0.31098	3.1347	5.4379e-20	4.9384e-19	RHO family interacting cell polarization regulator 1
55206	SBNO1	0.9346	-0.75013	0.18447	5.6423	5.5758e-20	5.0605e-19	strawberry notch homolog 1
50649	ARHGEF4	-1.1214	0.90336	-0.21805	7.8895	5.9575e-20	5.4036e-19	Rho guanine nucleotide exchange factor 4
79147	FKRP	-1.0966	0.97776	-0.11881	3.8307	6.0323e-20	5.4679e-19	fukutin related protein
6645	SNTB2	1.2198	-1.1299	0.089803	4.2565	6.6403e-20	6.0114e-19	syntrophin beta 2
9324	HMGN3	1.4745	-1.1425	0.332	5.4008	6.6611e-20	6.0265e-19	high mobility group nucleosomal binding domain 3
4536	MT-ND2	-1.9557	2.1376	0.18198	11.223	6.7385e-20	6.0927e-19	mitochondrially encoded NADH dehydrogenase 2
55095	SAMD4B	-1.3822	1.3697	-0.012527	7.2274	7.1305e-20	6.443e-19	sterile alpha motif domain containing 4B
79912	PYROXD1	1.3245	-1.1223	0.20214	3.0683	7.3555e-20	6.6422e-19	pyridine nucleotide-disulphide oxidoreductase domain 1
80006	TRAPPC13	0.98614	-0.74599	0.24015	3.9393	7.4422e-20	6.7162e-19	trafficking protein particle complex 13
54862	CC2D1A	-1.1256	0.79817	-0.32744	6.1485	7.4631e-20	6.7308e-19	coiled-coil and C2 domain containing 1A
57326	PBXIP1	-1.3932	1.5022	0.10895	5.8786	7.7032e-20	6.9431e-19	PBX homeobox interacting protein 1
5687	PSMA6	1.087	-1.1257	-0.038638	4.7182	8.086e-20	7.2835e-19	proteasome 20S subunit alpha 6
10926	DBF4	1.5271	-1.3392	0.18792	2.6001	8.181e-20	7.3645e-19	DBF4 zinc finger
81892	SLIRP	1.2226	-0.95145	0.27117	5.8601	8.3367e-20	7.4952e-19	SRA stem-loop interacting RNA binding protein
23215	PRRC2C	0.94385	-0.85372	0.090136	6.7596	8.5819e-20	7.7108e-19	proline rich coiled-coil 2C
157922	CAMSAP1	-1.551	1.4894	-0.061664	6.1233	8.9264e-20	8.0153e-19	calmodulin regulated spectrin associated protein 1
29894	CPSF1	-1.6026	1.3555	-0.2471	6.6054	9.0088e-20	8.0843e-19	cleavage and polyadenylation specific factor 1
9252	RPS6KA5	1.879	-1.5089	0.37007	2.3826	1.0084e-19	9.0378e-19	ribosomal protein S6 kinase A5
11190	CEP250	-1.1652	1.0332	-0.13199	5.8856	1.0491e-19	9.3963e-19	centrosomal protein 250
57449	PLEKHG5	-1.5972	1.3996	-0.19762	5.255	1.0667e-19	9.5424e-19	pleckstrin homology and RhoGEF domain containing G5
387921	NHLRC3	1.2478	-1.0055	0.24234	3.9567	1.2284e-19	1.0982e-18	NHL repeat containing 3
10073	SNUPN	1.2028	-1.0196	0.18313	3.3786	1.239e-19	1.107e-18	snurportin 1
57558	USP35	-1.9738	1.743	-0.2308	3.4258	1.2639e-19	1.1286e-18	ubiquitin specific peptidase 35
56683	CFAP298	0.89043	-0.90686	-0.016429	4.4852	1.3324e-19	1.189e-18	cilia and flagella associated protein 298
9943	OXSR1	-0.96801	1.0857	0.11768	6.0314	1.3348e-19	1.1904e-18	oxidative stress responsive kinase 1
5027	P2RX7	2.0676	-1.9144	0.15326	2.273	1.3698e-19	1.2208e-18	purinergic receptor P2X 7
83541	FAM110A	-1.546	1.1408	-0.40518	6.5461	1.3853e-19	1.2328e-18	family with sequence similarity 110 member A
647024	C6orf132	-1.5906	1.4362	-0.15444	8.2081	1.3859e-19	1.2328e-18	chromosome 6 open reading frame 132
493753	COA5	0.88644	-0.57652	0.30992	4.3704	1.4034e-19	1.2477e-18	cytochrome c oxidase assembly factor 5
148867	SLC30A7	1.2505	-0.8731	0.3774	3.9048	1.5114e-19	1.342e-18	solute carrier family 30 member 7
5715	PSMD9	0.74755	-0.98178	-0.23422	4.3639	1.5374e-19	1.3643e-18	"proteasome 26S subunit, non-ATPase 9"
29915	HCFC2	1.1088	-0.96559	0.14319	3.2916	1.5401e-19	1.3658e-18	host cell factor C2
118472	ZNF511	1.0492	-1.1261	-0.076943	3.3391	1.5417e-19	1.3664e-18	zinc finger protein 511
57657	HCN3	-1.6255	1.4334	-0.19202	3.1652	1.5453e-19	1.3688e-18	hyperpolarization activated cyclic nucleotide gated potassium channel 3
145270	PRIMA1	-3.2991	2.9322	-0.36684	4.903	1.5613e-19	1.3821e-18	proline rich membrane anchor 1
29109	FHOD1	-1.7749	1.4145	-0.36039	3.1595	1.5707e-19	1.3896e-18	formin homology 2 domain containing 1
2286	FKBP2	0.95131	-1.5498	-0.59852	2.766	1.5917e-19	1.4073e-18	FKBP prolyl isomerase 2
285331	CCDC66	0.98273	-0.95046	0.032274	4.2081	1.6242e-19	1.4343e-18	coiled-coil domain containing 66
2287	FKBP3	1.0861	-0.90797	0.17818	6.0906	1.6409e-19	1.4481e-18	FKBP prolyl isomerase 3
199953	TMEM201	-1.5493	1.2153	-0.33404	3.3778	1.8352e-19	1.6185e-18	transmembrane protein 201
53371	NUP54	0.92919	-1.0092	-0.080015	4.3716	1.8545e-19	1.6346e-18	nucleoporin 54
6727	SRP14	1.1178	-0.82068	0.29709	8.024	1.9388e-19	1.7078e-18	signal recognition particle 14
26145	IRF2BP1	-1.3041	0.82287	-0.48123	3.8628	1.9478e-19	1.7147e-18	interferon regulatory factor 2 binding protein 1
163	AP2B1	-1.3645	1.5494	0.18484	5.1795	1.9509e-19	1.7163e-18	adaptor related protein complex 2 subunit beta 1
55704	CCDC88A	1.9567	-1.7656	0.19111	2.3855	2.0465e-19	1.7994e-18	coiled-coil domain containing 88A
22820	COPG1	-1.3676	1.4027	0.03505	6.3917	2.0569e-19	1.8074e-18	COPI coat complex subunit gamma 1
146705	TEPSIN	-1.1934	1.0121	-0.18125	4.1503	2.2633e-19	1.9875e-18	TEPSIN adaptor related protein complex 4 accessory protein
27087	B3GAT1	-3.1861	3.2276	0.04145	4.4262	2.3209e-19	2.0369e-18	"beta-1,3-glucuronyltransferase 1"
8724	SNX3	1.0296	-0.8191	0.21047	6.7454	2.466e-19	2.1629e-18	sorting nexin 3
55806	HR	-1.6516	1.4367	-0.21483	9.6879	2.515e-19	2.2032e-18	HR lysine demethylase and nuclear receptor corepressor
5364	PLXNB1	-1.48	1.1822	-0.29785	8.6278	2.5974e-19	2.2726e-18	plexin B1
25946	ZNF385A	-2.111	1.9526	-0.15837	8.2713	2.634e-19	2.3032e-18	zinc finger protein 385A
146691	TOM1L2	-1.1295	0.96186	-0.1676	7.2858	2.7743e-19	2.423e-18	target of myb1 like 2 membrane trafficking protein
23371	TNS2	-1.8662	1.8136	-0.052575	4.2089	2.8414e-19	2.4801e-18	tensin 2
54760	PCSK4	-1.924	1.4604	-0.46362	1.748	2.854e-19	2.4896e-18	proprotein convertase subtilisin/kexin type 4
205428	DIPK2A	1.7442	-1.25	0.49424	4.5409	2.9432e-19	2.5657e-18	divergent protein kinase domain 2A
23060	ZNF609	-1.1473	0.97155	-0.1758	5.9115	2.9814e-19	2.5975e-18	zinc finger protein 609
23270	TSPYL4	-1.1886	1.3267	0.13803	4.3159	3.0332e-19	2.6411e-18	TSPY like 4
55137	FIGN	1.8233	-1.5942	0.22911	2.7241	3.0873e-19	2.6865e-18	"fidgetin, microtubule severing factor"
2872	MKNK2	-2.0642	1.9977	-0.066464	8.2627	3.1231e-19	2.7161e-18	MAPK interacting serine/threonine kinase 2
100128071	FAM229A	-1.2882	0.96809	-0.32012	2.6185	3.1262e-19	2.717e-18	family with sequence similarity 229 member A
112441434	SHLD3	1.6096	-1.2661	0.34357	1.5247	3.1761e-19	2.7588e-18	shieldin complex subunit 3
56984	PSMG2	0.98615	-0.77019	0.21596	5.2603	3.1786e-19	2.7593e-18	proteasome assembly chaperone 2
113178	SCAMP4	-1.1512	0.86556	-0.28569	6.3628	3.1817e-19	2.7603e-18	secretory carrier membrane protein 4
7410	VAV2	-1.4027	1.2189	-0.18377	3.7981	3.1982e-19	2.7729e-18	vav guanine nucleotide exchange factor 2
10308	ZNF267	1.5174	-1.3062	0.21117	2.6392	3.2319e-19	2.8005e-18	zinc finger protein 267
339488	TFAP2E	-1.956	1.7365	-0.21954	2.0458	3.2847e-19	2.8445e-18	transcription factor AP-2 epsilon
10644	IGF2BP2	-1.1525	1.3287	0.1762	4.7865	3.4199e-19	2.9598e-18	insulin like growth factor 2 mRNA binding protein 2
246329	STAC3	-1.818	1.6701	-0.1479	2.2936	3.5634e-19	3.0821e-18	SH3 and cysteine rich domain 3
9815	GIT2	1.1312	-1.2606	-0.12944	3.1573	3.9013e-19	3.3723e-18	GIT ArfGAP 2
4650	MYO9B	-1.2215	0.85292	-0.36859	5.609	3.9891e-19	3.4441e-18	myosin IXB
9907	AP5Z1	-1.1218	0.83822	-0.28354	5.7554	4.0819e-19	3.52e-18	adaptor related protein complex 5 subunit zeta 1
5828	PEX2	0.86906	-0.68086	0.1882	5.2686	4.159e-19	3.5844e-18	peroxisomal biogenesis factor 2
92999	ZBTB47	-2.2534	2.1282	-0.12528	2.0777	4.2134e-19	3.629e-18	zinc finger and BTB domain containing 47
1840	DTX1	-1.7758	1.6255	-0.15033	3.9594	4.4496e-19	3.8301e-18	deltex E3 ubiquitin ligase 1
1649	DDIT3	1.0118	-0.7648	0.24703	3.7784	4.4553e-19	3.8328e-18	DNA damage inducible transcript 3
9741	LAPTM4A	1.116	-0.80624	0.30979	7.8204	4.4988e-19	3.8679e-18	lysosomal protein transmembrane 4 alpha
150684	COMMD1	1.1272	-0.97242	0.15475	5.4006	4.6365e-19	3.9839e-18	copper metabolism domain containing 1
65990	ANTKMT	0.78795	-1.3324	-0.54449	4.4282	4.6565e-19	3.9987e-18	adenine nucleotide translocase lysine methyltransferase
4124	MAN2A1	1.2743	-1.1074	0.16692	4.3772	4.67e-19	4.0079e-18	mannosidase alpha class 2A member 1
100130890	TSTD3	1.3599	-1.0076	0.35227	2.1122	4.71e-19	4.0398e-18	thiosulfate sulfurtransferase like domain containing 3
388115	CCDC9B	-1.84	1.7997	-0.040323	6.2015	4.7358e-19	4.0595e-18	coiled-coil domain containing 9B
51310	SLC22A17	-1.3351	1.3266	-0.0084537	4.2663	4.7477e-19	4.0673e-18	solute carrier family 22 member 17
80709	AKNA	-1.7962	1.5582	-0.23797	2.1649	4.7697e-19	4.0837e-18	AT-hook transcription factor
91612	CHURC1	1.2864	-0.91572	0.37063	5.1521	4.9364e-19	4.2239e-18	churchill domain containing 1
54875	CNTLN	1.7227	-1.5643	0.15843	1.8737	5.0252e-19	4.2973e-18	centlein
285282	RABL3	0.90131	-0.63963	0.26167	4.521	5.0868e-19	4.3474e-18	"RAB, member of RAS oncogene family like 3"
2000	ELF4	-1.6638	1.4918	-0.17208	3.9793	5.2117e-19	4.4515e-18	E74 like ETS transcription factor 4
54850	FBXL12	-1.0887	0.98655	-0.10213	3.938	5.4678e-19	4.6674e-18	F-box and leucine rich repeat protein 12
4179	CD46	1.246	-0.94277	0.30326	5.6658	5.6923e-19	4.8533e-18	CD46 molecule
5774	PTPN3	-1.1659	1.2634	0.097511	6.4526	5.7959e-19	4.9387e-18	protein tyrosine phosphatase non-receptor type 3
23190	UBXN4	1.1976	-1.0287	0.16885	6.6401	5.8181e-19	4.9547e-18	UBX domain protein 4
16	AARS1	-1.1564	1.1864	0.029986	6.1809	5.9837e-19	5.0927e-18	alanyl-tRNA synthetase 1
221322	TBC1D32	1.7366	-1.2388	0.4978	2.2558	5.9939e-19	5.0983e-18	TBC1 domain family member 32
54953	ODR4	1	-0.75188	0.24814	4.015	6.0599e-19	5.1515e-18	odr-4 GPCR localization factor homolog
8289	ARID1A	-0.96304	0.93382	-0.029221	6.4693	6.1973e-19	5.262e-18	AT-rich interaction domain 1A
388	RHOB	-2.1958	2.3655	0.16975	7.7223	6.208e-19	5.268e-18	ras homolog family member B
2791	GNG11	1.6922	-1.6877	0.0044364	3.9826	6.6641e-19	5.6484e-18	G protein subunit gamma 11
4952	OCRL	-1.1779	1.3605	0.18265	4.5776	6.9078e-19	5.8512e-18	OCRL inositol polyphosphate-5-phosphatase
4943	TBC1D25	-1.1224	1.1263	0.0038948	4.4303	7.4262e-19	6.2795e-18	TBC1 domain family member 25
146330	FBXL16	-1.5557	1.5516	-0.0040154	4.9177	7.6286e-19	6.4468e-18	F-box and leucine rich repeat protein 16
114882	OSBPL8	1.7076	-1.3194	0.38825	4.9491	7.9072e-19	6.6744e-18	oxysterol binding protein like 8
60560	NAA35	1.0586	-0.91866	0.13993	4.8377	7.9181e-19	6.6797e-18	"N-alpha-acetyltransferase 35, NatC auxiliary subunit"
163786	SASS6	1.9704	-1.5157	0.45466	1.0926	8.4078e-19	7.0844e-18	SAS-6 centriolar assembly protein
6874	TAF4	-1.297	1.36	0.06297	4.2543	8.5282e-19	7.1817e-18	TATA-box binding protein associated factor 4
202915	TMEM184A	-1.6443	1.2491	-0.39523	7.6646	8.5448e-19	7.1915e-18	transmembrane protein 184A
23241	PACS2	-0.95383	0.67001	-0.28382	6.0434	8.8707e-19	7.4613e-18	phosphofurin acidic cluster sorting protein 2
56650	CLDND1	1.0678	-0.68982	0.37801	5.9111	9.0686e-19	7.6234e-18	claudin domain containing 1
5699	PSMB10	1.3962	-1.7142	-0.31802	1.5428	9.4001e-19	7.8974e-18	proteasome 20S subunit beta 10
79724	ZNF768	-2.5759	2.43	-0.14583	6.5342	9.4154e-19	7.9056e-18	zinc finger protein 768
55680	RUFY2	1.2004	-0.75104	0.44938	3.693	9.7344e-19	8.1687e-18	RUN and FYVE domain containing 2
2281	FKBP1B	1.2964	-1.4375	-0.14111	2.1016	9.8605e-19	8.2697e-18	FKBP prolyl isomerase 1B
348262	MCRIP1	-1.055	0.7955	-0.25954	5.9285	9.9759e-19	8.3616e-18	MAPK regulated corepressor interacting protein 1
3679	ITGA7	-2.3394	2.0831	-0.25624	2.6744	1.0006e-18	8.382e-18	integrin subunit alpha 7
9452	ITM2A	1.7611	-1.3979	0.36324	5.0259	1.1247e-18	9.4115e-18	integral membrane protein 2A
6477	SIAH1	1.176	-0.82722	0.34874	3.1993	1.1248e-18	9.4115e-18	siah E3 ubiquitin protein ligase 1
9698	PUM1	0.95497	-0.60345	0.35152	5.7167	1.1635e-18	9.7237e-18	pumilio RNA binding family member 1
80184	CEP290	1.6679	-1.2043	0.46361	2.5274	1.177e-18	9.8313e-18	centrosomal protein 290
84662	GLIS2	-2.3623	2.163	-0.19928	1.6201	1.1864e-18	9.9034e-18	GLIS family zinc finger 2
23265	EXOC7	0.70627	-0.96008	-0.25381	6.5248	1.1913e-18	9.933e-18	exocyst complex component 7
148362	BROX	1.1234	-0.92371	0.19968	4.8268	1.1963e-18	9.9689e-18	BRO1 domain and CAAX motif containing
11247	NXPH4	-1.7418	1.5553	-0.18648	5.7476	1.2464e-18	1.0381e-17	neurexophilin 4
65977	PLEKHA3	1.3793	-0.96403	0.41529	2.649	1.256e-18	1.0455e-17	pleckstrin homology domain containing A3
115939	TSR3	0.66824	-1.0729	-0.40465	5.7063	1.2809e-18	1.0649e-17	TSR3 ribosome maturation factor
79823	CAMKMT	1.1847	-0.95659	0.22812	2.5857	1.3492e-18	1.121e-17	calmodulin-lysine N-methyltransferase
221656	KDM1B	-1.0554	1.1147	0.059295	4.537	1.3761e-18	1.1428e-17	lysine demethylase 1B
388569	ZNF324B	-1.3487	1.103	-0.24566	2.5361	1.4236e-18	1.1815e-17	zinc finger protein 324B
9556	ATP5MPL	1.0829	-0.91433	0.1686	6.5097	1.4429e-18	1.1968e-17	ATP synthase membrane subunit 6.8PL
6936	GCFC2	1.3159	-1.0816	0.23436	3.0986	1.456e-18	1.207e-17	GC-rich sequence DNA-binding factor 2
81559	TRIM11	-1.076	0.78997	-0.28603	5.1035	1.4817e-18	1.2276e-17	tripartite motif containing 11
55173	MRPS10	1.1005	-0.92844	0.17208	5.9597	1.5094e-18	1.2491e-17	mitochondrial ribosomal protein S10
80224	NUBPL	0.95107	-0.8142	0.13686	3.0743	1.5113e-18	1.2499e-17	nucleotide binding protein like
92312	MEX3A	-2.0081	2.0148	0.0067227	2.9399	1.5503e-18	1.2815e-17	mex-3 RNA binding family member A
63925	ZNF335	-0.9622	0.71556	-0.24664	5.9653	1.5708e-18	1.2977e-17	zinc finger protein 335
126328	NDUFA11	0.76112	-1.153	-0.39189	5.2001	1.5761e-18	1.3013e-17	NADH:ubiquinone oxidoreductase subunit A11
401466	RBIS	1.0915	-0.66805	0.42344	4.8276	1.6087e-18	1.3274e-17	ribosomal biogenesis factor
124512	METTL23	1.0511	-1.0451	0.0059716	3.6361	1.7243e-18	1.422e-17	methyltransferase like 23
7555	CNBP	1.004	-0.78484	0.21918	8.5357	1.7279e-18	1.4242e-17	CCHC-type zinc finger nucleic acid binding protein
9578	CDC42BPB	-1.3818	1.1799	-0.20195	6.3264	1.7812e-18	1.4673e-17	CDC42 binding protein kinase beta
23118	TAB2	-1.1591	1.2658	0.10663	5.7821	1.7853e-18	1.469e-17	TGF-beta activated kinase 1 (MAP3K7) binding protein 2
27249	MMADHC	1.0678	-1.0228	0.045056	6.7839	1.8209e-18	1.4974e-17	metabolism of cobalamin associated D
81542	TMX1	1.458	-0.97748	0.48057	4.4039	1.8663e-18	1.5338e-17	thioredoxin related transmembrane protein 1
84464	SLX4	-1.31	1.0078	-0.30215	3.245	1.9162e-18	1.574e-17	SLX4 structure-specific endonuclease subunit
1615	DARS1	0.92955	-0.8145	0.11504	5.8952	1.9342e-18	1.5878e-17	aspartyl-tRNA synthetase 1
55179	FAIM	0.95481	-0.9273	0.027515	4.1626	2.0138e-18	1.6523e-17	Fas apoptotic inhibitory molecule
201799	TMEM154	1.3247	-1.0579	0.26679	5.5671	2.0485e-18	1.6797e-17	transmembrane protein 154
22803	XRN2	0.89601	-0.8616	0.034407	5.3046	2.0578e-18	1.6864e-17	5'-3' exoribonuclease 2
10283	CWC27	0.91737	-0.76609	0.15129	4.7255	2.0755e-18	1.7e-17	CWC27 spliceosome associated cyclophilin
11054	OGFR	-1.3336	0.96897	-0.36468	5.1765	2.0908e-18	1.7106e-17	opioid growth factor receptor
59274	TLNRD1	-1.4701	1.1741	-0.29599	3.3204	2.0909e-18	1.7106e-17	talin rod domain containing 1
9616	RNF7	0.98427	-0.7589	0.22537	6.1032	2.1831e-18	1.785e-17	ring finger protein 7
90693	CCDC126	1.6377	-1.2904	0.34727	2.1875	2.2185e-18	1.8129e-17	coiled-coil domain containing 126
125893	ZNF816	1.3052	-1.4727	-0.16752	2.7174	2.2882e-18	1.8688e-17	zinc finger protein 816
94101	ORMDL1	1.0363	-0.69292	0.34334	5.3846	2.3024e-18	1.8793e-17	ORMDL sphingolipid biosynthesis regulator 1
727936	GXYLT2	2.1755	-2.1209	0.054581	2.0069	2.3357e-18	1.9054e-17	glucoside xylosyltransferase 2
9196	KCNAB3	-1.6494	1.5773	-0.072033	2.712	2.342e-18	1.9095e-17	potassium voltage-gated channel subfamily A regulatory beta subunit 3
57505	AARS2	-1.0844	0.87446	-0.20995	6.1382	2.3555e-18	1.9183e-17	"alanyl-tRNA synthetase 2, mitochondrial"
1848	DUSP6	1.1844	-1.0096	0.17471	5.3145	2.5519e-18	2.0759e-17	dual specificity phosphatase 6
286207	CFAP157	-2.1412	1.7646	-0.37665	2.7145	2.5627e-18	2.0835e-17	cilia and flagella associated protein 157
57524	CASKIN1	-2.7413	2.1295	-0.61181	2.5605	2.6129e-18	2.1231e-17	CASK interacting protein 1
348110	ARPIN	-1.0643	1.1296	0.065361	4.2275	2.6688e-18	2.1661e-17	actin related protein 2/3 complex inhibitor
286205	SCAI	1.2624	-0.9896	0.27278	2.2783	2.7576e-18	2.2369e-17	suppressor of cancer cell invasion
9488	PIGB	1.2664	-0.94979	0.31664	2.8807	2.7816e-18	2.2551e-17	phosphatidylinositol glycan anchor biosynthesis class B
6322	SCML1	1.5189	-1.2096	0.30932	2.7533	2.9305e-18	2.3745e-17	Scm polycomb group protein like 1
84717	HDGFL2	-1.509	1.139	-0.37008	5.0064	2.9653e-18	2.4014e-17	HDGF like 2
10650	PRELID3A	-1.7578	1.8316	0.073712	2.3964	2.9725e-18	2.4058e-17	PRELI domain containing 3A
9334	B4GALT5	-1.1533	1.3072	0.15392	3.5222	2.9905e-18	2.419e-17	"beta-1,4-galactosyltransferase 5"
54962	TIPIN	1.4535	-1.1552	0.29827	1.8112	3.0173e-18	2.4394e-17	TIMELESS interacting protein
115950	ZNF653	-1.2582	0.94805	-0.3102	2.9511	3.0728e-18	2.4828e-17	zinc finger protein 653
23324	MAN2B2	-1.6374	1.4625	-0.17486	5.9967	3.092e-18	2.4969e-17	mannosidase alpha class 2B member 2
100170841	EPOP	-2.7619	2.8036	0.041742	1.9741	3.1198e-18	2.5179e-17	elongin BC and polycomb repressive complex 2 associated protein
6917	TCEA1	1.0711	-0.83008	0.241	4.9801	3.1943e-18	2.5758e-17	transcription elongation factor A1
85865	GTPBP10	1.0108	-0.67689	0.3339	3.6424	3.2152e-18	2.5906e-17	GTP binding protein 10
10013	HDAC6	-1.268	1.1498	-0.11824	5.4518	3.3252e-18	2.6777e-17	histone deacetylase 6
6626	SNRPA	-1.2046	1.0724	-0.13225	5.0432	3.3306e-18	2.6805e-17	small nuclear ribonucleoprotein polypeptide A
64343	AZI2	0.93356	-0.95404	-0.020488	3.9866	3.3899e-18	2.7267e-17	5-azacytidine induced 2
55145	THAP1	1.3007	-1.0197	0.28096	2.013	3.5681e-18	2.8653e-17	THAP domain containing 1
11178	LZTS1	-1.7553	1.4165	-0.33879	5.9645	3.5849e-18	2.8772e-17	leucine zipper tumor suppressor 1
140730	RIMS4	-2.6986	2.4083	-0.29035	3.9288	3.65e-18	2.9277e-17	regulating synaptic membrane exocytosis 4
2869	GRK5	-2.1357	1.9923	-0.1434	2.5257	3.6558e-18	2.9308e-17	G protein-coupled receptor kinase 5
51374	ATRAID	1.0305	-0.98506	0.045452	6.3353	3.7145e-18	2.9762e-17	all-trans retinoic acid induced differentiation factor
103910	MYL12B	1.1812	-1.0425	0.13872	9.4059	3.7563e-18	3.0079e-17	myosin light chain 12B
53834	FGFRL1	-1.7491	1.831	0.081906	3.6568	3.8021e-18	3.0429e-17	fibroblast growth factor receptor like 1
10653	SPINT2	0.72856	-1.0753	-0.34673	7.8797	3.8534e-18	3.0823e-17	"serine peptidase inhibitor, Kunitz type 2"
2135	EXTL2	1.4807	-1.1715	0.30926	3.1288	3.8915e-18	3.1111e-17	exostosin like glycosyltransferase 2
116840	CNTROB	-1.3316	1.1709	-0.16067	5.7775	3.9006e-18	3.1166e-17	"centrobin, centriole duplication and spindle assembly protein"
83933	HDAC10	-1.9487	1.9076	-0.041088	2.1428	4.0267e-18	3.2155e-17	histone deacetylase 10
5413	SEPTIN5	-2.2017	1.5535	-0.64824	1.1446	4.1936e-18	3.347e-17	septin 5
26127	FGFR1OP2	0.99947	-0.6216	0.37787	4.2878	4.1982e-18	3.3488e-17	FGFR1 oncogene partner 2
22994	CEP131	-1.2316	0.66084	-0.57073	3.9044	4.2288e-18	3.3713e-17	centrosomal protein 131
158056	MAMDC4	-1.8248	1.3412	-0.48361	3.6181	4.2747e-18	3.406e-17	MAM domain containing 4
10556	RPP30	1.0027	-0.77284	0.22983	4.3622	4.279e-18	3.4075e-17	ribonuclease P/MRP subunit p30
3177	SLC29A2	-1.715	1.5806	-0.13442	2.77	4.3437e-18	3.4571e-17	solute carrier family 29 member 2
57703	CWC22	0.99184	-0.7153	0.27654	4.032	4.3522e-18	3.462e-17	CWC22 spliceosome associated protein homolog
9064	MAP3K6	-1.1419	0.96995	-0.17194	6.5951	4.4555e-18	3.5422e-17	mitogen-activated protein kinase kinase kinase 6
4221	MEN1	-1.199	0.99376	-0.20528	5.7937	4.6018e-18	3.6565e-17	menin 1
9411	ARHGAP29	1.4092	-1.3583	0.050901	5.3783	4.7052e-18	3.7366e-17	Rho GTPase activating protein 29
5516	PPP2CB	-0.90105	1.0038	0.10279	6.323	4.7169e-18	3.7438e-17	protein phosphatase 2 catalytic subunit beta
84132	USP42	0.86342	-0.79766	0.065768	3.8838	4.8227e-18	3.8235e-17	ubiquitin specific peptidase 42
7357	UGCG	1.1763	-0.87988	0.29643	4.7049	4.9575e-18	3.9282e-17	UDP-glucose ceramide glucosyltransferase
51138	COPS4	0.86945	-0.62072	0.24873	5.1463	5.0624e-18	4.0091e-17	COP9 signalosome subunit 4
3281	HSBP1	1.191	-1.0154	0.17562	6.896	5.0677e-18	4.0096e-17	heat shock factor binding protein 1
404672	GTF2H5	0.99304	-0.81043	0.18261	4.7509	5.0685e-18	4.0096e-17	general transcription factor IIH subunit 5
95681	CEP41	0.94342	-0.96468	-0.021256	3.0733	5.1582e-18	4.0783e-17	centrosomal protein 41
57405	SPC25	2.0565	-1.8717	0.18479	1.617	5.2222e-18	4.1266e-17	SPC25 component of NDC80 kinetochore complex
83394	PITPNM3	-1.1798	1.1842	0.0043805	5.3319	5.3938e-18	4.2598e-17	PITPNM family member 3
148479	PHF13	-1.0617	1.0907	0.028943	4.8519	5.3975e-18	4.2605e-17	PHD finger protein 13
653857	ACTR3C	1.5227	-1.4365	0.086197	1.7243	5.5731e-18	4.3967e-17	actin related protein 3C
9563	H6PD	-1.1349	1.1738	0.038941	6.2681	5.5815e-18	4.4009e-17	hexose-6-phosphate dehydrogenase/glucose 1-dehydrogenase
79886	CAAP1	1.0906	-0.85289	0.23769	3.9139	5.6081e-18	4.417e-17	caspase activity and apoptosis inhibitor 1
4508	MT-ATP6	-1.7151	1.8518	0.13674	11.815	5.6884e-18	4.4777e-17	mitochondrially encoded ATP synthase 6
203238	CCDC171	1.4798	-1.4516	0.028209	2.6571	5.7213e-18	4.5012e-17	coiled-coil domain containing 171
9166	EBAG9	0.84112	-0.49316	0.34797	4.3514	5.7296e-18	4.5052e-17	estrogen receptor binding site associated antigen 9
147912	SIX5	-1.926	1.2185	-0.7075	2.3206	6.1476e-18	4.8312e-17	SIX homeobox 5
6773	STAT2	-0.91097	1.058	0.14704	5.9357	6.3319e-18	4.9707e-17	signal transducer and activator of transcription 2
9254	CACNA2D2	-1.7343	1.7895	0.055192	2.71	6.3588e-18	4.9891e-17	calcium voltage-gated channel auxiliary subunit alpha2delta 2
55893	ZNF395	-1.4318	1.6105	0.17869	5.0712	6.5998e-18	5.1753e-17	zinc finger protein 395
23129	PLXND1	-1.6239	1.6422	0.018368	3.5257	7.331e-18	5.7456e-17	plexin D1
516	ATP5MC1	1.0215	-0.92846	0.093007	6.4714	7.8022e-18	6.1082e-17	ATP synthase membrane subunit c locus 1
56654	NPDC1	-1.1579	0.72152	-0.43638	5.9831	7.8327e-18	6.1287e-17	"neural proliferation, differentiation and control 1"
50618	ITSN2	0.94514	-0.98412	-0.038989	5.9054	7.8791e-18	6.1611e-17	intersectin 2
10591	DNPH1	0.86689	-1.1094	-0.24249	5.3561	7.8827e-18	6.1611e-17	2'-deoxynucleoside 5'-phosphate N-hydrolase 1
83463	MXD3	-1.212	0.87247	-0.3395	3.9693	8.0251e-18	6.2656e-17	MAX dimerization protein 3
93643	TJAP1	-1.6063	1.56	-0.046385	4.0907	8.0694e-18	6.2968e-17	tight junction associated protein 1
54149	C21orf91	1.2204	-0.94391	0.27647	4.2531	8.1544e-18	6.3596e-17	chromosome 21 open reading frame 91
9902	MRC2	-1.7343	1.3229	-0.41138	8.7874	8.6385e-18	6.7262e-17	mannose receptor C type 2
9767	JADE3	-1.3768	1.5004	0.12366	3.0529	8.6851e-18	6.7588e-17	jade family PHD finger 3
51333	ZNF771	1.085	-1.3046	-0.21965	3.3354	8.8581e-18	6.886e-17	zinc finger protein 771
84140	FAM161A	1.7584	-1.5449	0.21351	1.7732	8.9292e-18	6.9376e-17	FAM161 centrosomal protein A
5997	RGS2	1.2049	-1.0161	0.18878	2.9631	9.0129e-18	6.9988e-17	regulator of G protein signaling 2
2189	FANCG	-1.3327	1.3614	0.028684	4.1851	9.1659e-18	7.1138e-17	FA complementation group G
171546	SPTSSA	1.2538	-1.0002	0.25362	4.5849	9.2124e-18	7.146e-17	serine palmitoyltransferase small subunit A
56623	INPP5E	-1.0974	0.77021	-0.32718	5.0167	9.3441e-18	7.2442e-17	inositol polyphosphate-5-phosphatase E
5339	PLEC	-1.4431	0.85934	-0.58378	9.6819	9.4236e-18	7.3019e-17	plectin
638	BIK	1.4855	-1.6918	-0.20635	2.4505	9.5569e-18	7.4012e-17	BCL2 interacting killer
747	DAGLA	-2.5809	2.1202	-0.46071	2.7868	9.6944e-18	7.5036e-17	diacylglycerol lipase alpha
283951	C16orf91	1.0408	-1.0313	0.0094488	4.0796	9.7484e-18	7.5413e-17	chromosome 16 open reading frame 91
5682	PSMA1	1.1945	-0.97098	0.22347	4.6868	9.9378e-18	7.6837e-17	proteasome 20S subunit alpha 1
23116	TOGARAM1	1.6101	-1.4051	0.20504	3.9534	1.0171e-17	7.8596e-17	TOG array regulator of axonemal microtubules 1
23235	SIK2	-2.0434	2.2579	0.21448	6.3914	1.0665e-17	8.2324e-17	salt inducible kinase 2
84330	ZNF414	-1.2429	0.77898	-0.46392	3.9078	1.0795e-17	8.3289e-17	zinc finger protein 414
84705	GTPBP3	-1.1004	1.0246	-0.075773	4.2771	1.107e-17	8.5359e-17	"GTP binding protein 3, mitochondrial"
10962	MLLT11	0.98952	-0.70879	0.28074	5.5587	1.1473e-17	8.8425e-17	MLLT11 transcription factor 7 cofactor
4007	PRICKLE3	-1.1661	0.85396	-0.31218	4.3909	1.2264e-17	9.4419e-17	prickle planar cell polarity protein 3
51560	RAB6B	-1.7574	1.7156	-0.041813	2.505	1.2737e-17	9.8007e-17	"RAB6B, member RAS oncogene family"
27258	LSM3	1.223	-0.83066	0.39239	5.9856	1.306e-17	1.0043e-16	"LSM3 homolog, U6 small nuclear RNA and mRNA degradation associated"
253558	LCLAT1	1.3286	-1.0573	0.27131	2.9206	1.3174e-17	1.0126e-16	lysocardiolipin acyltransferase 1
1809	DPYSL3	-1.5283	1.9195	0.39124	4.99	1.3293e-17	1.0212e-16	dihydropyrimidinase like 3
9230	RAB11B	-1.0053	0.84081	-0.16454	6.9359	1.3498e-17	1.0361e-16	"RAB11B, member RAS oncogene family"
374354	NHLRC2	1.2046	-0.89975	0.30482	3.8892	1.352e-17	1.037e-16	NHL repeat containing 2
729873	TBC1D3	-1.9554	1.9071	-0.048267	2.9282	1.3797e-17	1.0577e-16	TBC1 domain family member 3
6154	RPL26	-1.2452	1.5873	0.34202	8.4653	1.4e-17	1.0726e-16	ribosomal protein L26
90390	MED30	1.187	-0.96951	0.21745	2.9036	1.4299e-17	1.0949e-16	mediator complex subunit 30
10567	RABAC1	0.8868	-1.106	-0.21919	4.6894	1.4657e-17	1.1212e-16	Rab acceptor 1
3606	IL18	1.3965	-1.19	0.20646	7.3936	1.4693e-17	1.1233e-16	interleukin 18
51302	CYP39A1	1.2243	-0.94538	0.27891	4.2136	1.4929e-17	1.1408e-16	cytochrome P450 family 39 subfamily A member 1
5691	PSMB3	0.93394	-0.96738	-0.033437	7.003	1.5397e-17	1.1753e-16	proteasome 20S subunit beta 3
58486	ZBED5	0.95346	-0.6478	0.30566	5.1975	1.5463e-17	1.1797e-16	zinc finger BED-type containing 5
128308	MRPL55	0.80069	-0.97207	-0.17139	5.1997	1.5473e-17	1.1798e-16	mitochondrial ribosomal protein L55
1347	COX7A2	1.0962	-0.79986	0.29638	7.3098	1.5544e-17	1.1846e-16	cytochrome c oxidase subunit 7A2
23154	NCDN	-1.2586	0.95937	-0.29921	4.2426	1.5589e-17	1.1874e-16	neurochondrin
10588	MTHFS	1.3345	-1.2743	0.060138	1.6648	1.6041e-17	1.2205e-16	methenyltetrahydrofolate synthetase
4035	LRP1	-1.3507	1.2445	-0.10626	7.1133	1.6124e-17	1.2262e-16	LDL receptor related protein 1
57150	SMIM8	1.3389	-0.97255	0.36634	2.3472	1.6278e-17	1.2373e-16	small integral membrane protein 8
51308	REEP2	-1.8267	1.7017	-0.12502	3.2245	1.6293e-17	1.2378e-16	receptor accessory protein 2
64780	MICAL1	-1.8579	1.6913	-0.1666	7.5912	1.6439e-17	1.2482e-16	"microtubule associated monooxygenase, calponin and LIM domain containing 1"
192669	AGO3	0.95346	-0.56176	0.3917	4.0608	1.6641e-17	1.2628e-16	argonaute RISC catalytic component 3
1163	CKS1B	1.3296	-1.1052	0.2244	4.4437	1.7542e-17	1.3305e-16	CDC28 protein kinase regulatory subunit 1B
81856	ZNF611	1.3136	-1.3204	-0.0067939	2.6897	1.7657e-17	1.3385e-16	zinc finger protein 611
518	ATP5MC3	1.0349	-0.88344	0.15145	7.4431	1.7824e-17	1.3498e-16	ATP synthase membrane subunit c locus 3
26355	FAM162A	0.97632	-0.59603	0.38029	6.2032	1.7817e-17	1.3498e-16	family with sequence similarity 162 member A
25816	TNFAIP8	1.1069	-0.90983	0.19702	4.9787	1.7963e-17	1.3596e-16	TNF alpha induced protein 8
80279	CDK5RAP3	-1.0872	0.99706	-0.090116	4.2571	1.8022e-17	1.3634e-16	CDK5 regulatory subunit associated protein 3
9326	ZNHIT3	0.90006	-0.70979	0.19027	5.0096	1.9502e-17	1.4745e-16	zinc finger HIT-type containing 3
10527	IPO7	-1.1291	1.2392	0.11012	6.3249	2.0014e-17	1.5125e-16	importin 7
26147	PHF19	-1.7258	1.6022	-0.12361	3.5418	2.0236e-17	1.5284e-16	PHD finger protein 19
80781	COL18A1	-2.3225	1.785	-0.53748	5.7777	2.0337e-17	1.5352e-16	collagen type XVIII alpha 1 chain
4700	NDUFA6	0.93364	-0.78609	0.14755	6.5468	2.0769e-17	1.567e-16	NADH:ubiquinone oxidoreductase subunit A6
81533	ITFG1	0.90904	-0.84066	0.068383	5.3455	2.094e-17	1.5791e-16	integrin alpha FG-GAP repeat containing 1
65268	WNK2	-1.4563	1.0856	-0.37065	6.3556	2.1787e-17	1.6421e-16	WNK lysine deficient protein kinase 2
5097	PCDH1	-1.2827	1.1433	-0.13941	6.9193	2.1916e-17	1.6509e-16	protocadherin 1
91749	MFSD4B	1.3211	-1.1379	0.18315	2.1762	2.2004e-17	1.6567e-16	major facilitator superfamily domain containing 4B
66036	MTMR9	1.085	-0.8759	0.20906	3.3247	2.2239e-17	1.6735e-16	myotubularin related protein 9
79699	ZYG11B	1.22	-0.70188	0.51812	3.5384	2.3331e-17	1.7548e-16	"zyg-11 family member B, cell cycle regulator"
79648	MCPH1	1.251	-1.0117	0.23929	4.0111	2.4807e-17	1.8648e-16	microcephalin 1
80320	SP6	-2.1998	2.0029	-0.19693	8.4397	2.5146e-17	1.8893e-16	Sp6 transcription factor
147949	ZNF583	1.6581	-1.6632	-0.0050939	1.0581	2.5373e-17	1.9048e-16	zinc finger protein 583
147700	KLC3	0.79681	-1.3712	-0.57442	6.0849	2.5378e-17	1.9048e-16	kinesin light chain 3
2987	GUK1	0.79817	-1.0557	-0.25751	8.075	2.5504e-17	1.9132e-16	guanylate kinase 1
4131	MAP1B	1.7637	-1.006	0.75778	3.6852	2.5649e-17	1.9231e-16	microtubule associated protein 1B
93663	ARHGAP18	1.4914	-1.1641	0.32733	3.5239	2.5705e-17	1.9262e-16	Rho GTPase activating protein 18
100130958	SYCE1L	-1.6769	1.2699	-0.40702	3.041	2.596e-17	1.9443e-16	synaptonemal complex central element protein 1 like
6165	RPL35A	-1.1498	1.5461	0.39633	9.1487	2.6529e-17	1.986e-16	ribosomal protein L35a
6742	SSBP1	1.0307	-0.86205	0.16867	6.7071	2.6713e-17	1.9981e-16	single stranded DNA binding protein 1
26958	COPG2	-1.2465	1.2445	-0.001994	5.1581	2.6719e-17	1.9981e-16	COPI coat complex subunit gamma 2
2824	GPM6B	1.2934	-1.064	0.22936	3.152	2.7393e-17	2.0464e-16	glycoprotein M6B
4010	LMX1B	-2.3626	2.1371	-0.22543	3.7013	2.7705e-17	2.0686e-16	LIM homeobox transcription factor 1 beta
3705	ITPK1	-1.1195	0.93973	-0.1798	5.3503	2.8255e-17	2.1075e-16	inositol-tetrakisphosphate 1-kinase
4088	SMAD3	-1.1963	1.38	0.1837	5.1965	3.0784e-17	2.2949e-16	SMAD family member 3
58526	MID1IP1	-1.565	1.2393	-0.32573	5.722	3.1663e-17	2.358e-16	MID1 interacting protein 1
51227	PIGP	1.2455	-0.80662	0.43885	3.649	3.3312e-17	2.4782e-16	phosphatidylinositol glycan anchor biosynthesis class P
6731	SRP72	0.87935	-0.91371	-0.034359	6.3609	3.3931e-17	2.523e-16	signal recognition particle 72
7145	TNS1	-2.155	2.2837	0.12874	4.8782	3.5465e-17	2.6356e-16	tensin 1
51466	EVL	-1.4304	1.2268	-0.2036	5.4058	3.8321e-17	2.8465e-16	Enah/Vasp-like
11266	DUSP12	0.84694	-0.65129	0.19565	3.7162	3.8432e-17	2.8532e-16	dual specificity phosphatase 12
348995	NUP43	-0.77345	1.1186	0.34514	4.1769	4.1944e-17	3.1123e-16	nucleoporin 43
9352	TXNL1	0.89414	-0.70379	0.19035	6.4366	4.267e-17	3.1629e-16	thioredoxin like 1
51385	ZNF589	-1.3426	1.2635	-0.079058	6.3549	4.2649e-17	3.1629e-16	zinc finger protein 589
154214	RNF217	1.1187	-0.75221	0.36646	4.221	4.4122e-17	3.2671e-16	ring finger protein 217
79720	VPS37B	-1.2334	0.97685	-0.25651	5.0379	4.6948e-17	3.4746e-16	VPS37B subunit of ESCRT-I
400916	CHCHD10	-2.87	2.8948	0.024826	2.3712	4.811e-17	3.5588e-16	coiled-coil-helix-coiled-coil-helix domain containing 10
375748	ERCC6L2	0.94071	-0.76474	0.17597	4.1282	4.9067e-17	3.6277e-16	ERCC excision repair 6 like 2
23239	PHLPP1	-1.6417	1.7382	0.096576	5.4547	4.9101e-17	3.6283e-16	PH domain and leucine rich repeat protein phosphatase 1
151188	ARL6IP6	1.3279	-1.1968	0.13115	3.0316	5.0089e-17	3.6995e-16	ADP ribosylation factor like GTPase 6 interacting protein 6
23598	PATZ1	-1.1258	1.2598	0.13407	4.1591	5.2125e-17	3.8479e-16	POZ/BTB and AT hook containing zinc finger 1
25851	TECPR1	-1.1299	0.80302	-0.32687	5.2191	5.279e-17	3.8949e-16	tectonin beta-propeller repeat containing 1
56924	PAK6	-1.1974	1.0904	-0.10697	4.7549	5.3113e-17	3.9168e-16	p21 (RAC1) activated kinase 6
8643	PTCH2	-1.7117	1.3643	-0.34735	5.7829	5.3372e-17	3.9338e-16	patched 2
7978	MTERF1	1.1121	-0.81131	0.30076	2.9887	5.4969e-17	4.0495e-16	mitochondrial transcription termination factor 1
28981	IFT81	1.301	-1.17	0.131	2.8119	5.5579e-17	4.0923e-16	intraflagellar transport 81
7544	ZFY	1.4727	-1.3456	0.12716	2.6678	5.602e-17	4.1227e-16	zinc finger protein Y-linked
9972	NUP153	-1.3226	1.3722	0.049666	4.7181	5.6465e-17	4.1533e-16	nucleoporin 153
5428	POLG	-0.91576	0.62279	-0.29296	5.7794	5.6835e-17	4.1784e-16	"DNA polymerase gamma, catalytic subunit"
22995	CEP152	1.3548	-1.2046	0.15013	2.2348	5.6962e-17	4.1856e-16	centrosomal protein 152
6305	SBF1	-1.461	1.0218	-0.43923	8.0091	5.9163e-17	4.3428e-16	SET binding factor 1
254428	SLC41A1	-1.1419	1.2575	0.11559	3.7564	6.0391e-17	4.4307e-16	solute carrier family 41 member 1
8416	ANXA9	-1.1239	1.1205	-0.0034485	4.8681	6.2711e-17	4.5986e-16	annexin A9
10509	SEMA4B	-1.0819	0.96419	-0.11775	6.5206	6.377e-17	4.6739e-16	semaphorin 4B
22897	CEP164	-0.90697	0.74043	-0.16654	5.5875	6.4746e-17	4.743e-16	centrosomal protein 164
902	CCNH	0.885	-0.6883	0.1967	4.428	6.557e-17	4.8009e-16	cyclin H
51727	CMPK1	0.88467	-0.58371	0.30096	6.0891	6.6481e-17	4.8651e-16	cytidine/uridine monophosphate kinase 1
8131	NPRL3	-1.0911	0.85709	-0.23403	5.1778	6.8003e-17	4.974e-16	"NPR3 like, GATOR1 complex subunit"
54942	ABITRAM	0.81712	-0.70774	0.10938	4.9371	6.8176e-17	4.9841e-16	actin binding transcription modulator
51601	LIPT1	1.328	-0.96399	0.36406	2.1436	6.845e-17	5.0016e-16	lipoyltransferase 1
150726	FBXO41	-1.4105	1.3072	-0.1033	3.2989	6.8609e-17	5.0106e-16	F-box protein 41
10051	SMC4	1.7134	-1.6699	0.043529	4.0015	7.118e-17	5.1931e-16	structural maintenance of chromosomes 4
9400	RECQL5	-1.0501	0.84838	-0.20168	5.8725	7.689e-17	5.6068e-16	RecQ like helicase 5
57226	LYRM2	0.86287	-0.71172	0.15115	5.5144	7.895e-17	5.7542e-16	LYR motif containing 2
79780	CCDC82	1.7759	-1.5042	0.2717	2.5974	7.9051e-17	5.7586e-16	coiled-coil domain containing 82
7295	TXN	1.0973	-0.86841	0.22891	8.0699	7.9399e-17	5.781e-16	thioredoxin
84954	MPND	-1.0895	0.73535	-0.35417	3.917	7.9868e-17	5.8122e-16	MPN domain containing
10087	CERT1	1.0117	-0.72196	0.28975	4.7359	8.2785e-17	6.0214e-16	ceramide transporter 1
7422	VEGFA	-1.4006	1.5124	0.11183	5.8716	8.3182e-17	6.0472e-16	vascular endothelial growth factor A
3589	IL11	-1.9935	2.3024	0.30883	1.1657	8.6384e-17	6.2768e-16	interleukin 11
8834	TMEM11	0.88852	-0.72385	0.16468	5.1515	8.738e-17	6.346e-16	transmembrane protein 11
60487	TRMT11	1.114	-1.0735	0.040485	2.6409	8.785e-17	6.3769e-16	tRNA methyltransferase 11 homolog
10365	KLF2	-2.6184	2.1968	-0.42151	2.3095	8.9325e-17	6.4774e-16	Kruppel like factor 2
582	BBS1	1.2262	-1.2276	-0.0013835	1.4415	9.0382e-17	6.5508e-16	Bardet-Biedl syndrome 1
5862	RAB2A	1.0921	-0.79091	0.30115	6.669	9.0478e-17	6.5544e-16	"RAB2A, member RAS oncogene family"
8772	FADD	0.8697	-1.4581	-0.58837	3.1779	9.1954e-17	6.6579e-16	Fas associated via death domain
6613	SUMO2	1.0059	-0.80373	0.2022	6.8741	9.4384e-17	6.8305e-16	small ubiquitin like modifier 2
873	CBR1	1.1876	-0.89551	0.29212	6.7698	9.5825e-17	6.9277e-16	carbonyl reductase 1
1890	TYMP	1.1924	-1.8452	-0.65278	6.9444	9.6064e-17	6.9416e-16	thymidine phosphorylase
23137	SMC5	1.3394	-0.88547	0.45395	4.4007	9.6326e-17	6.957e-16	structural maintenance of chromosomes 5
79890	RIN3	-1.6068	1.6293	0.022474	3.4264	9.6603e-17	6.9735e-16	Ras and Rab interactor 3
1969	EPHA2	-1.2845	1.1116	-0.17292	6.9436	9.735e-17	7.0203e-16	EPH receptor A2
29886	SNX8	-1.0218	0.7495	-0.27232	4.5281	9.7847e-17	7.0527e-16	sorting nexin 8
865	CBFB	1.088	-0.79009	0.29791	5.0151	9.9752e-17	7.1863e-16	core-binding factor subunit beta
55582	KIF27	1.5016	-1.213	0.28856	1.596	1.0127e-16	7.2921e-16	kinesin family member 27
5529	PPP2R5E	0.96143	-0.75745	0.20398	4.7281	1.0215e-16	7.3516e-16	protein phosphatase 2 regulatory subunit B'epsilon
129401	NUP35	0.999	-0.86666	0.13234	3.7802	1.0387e-16	7.4679e-16	nucleoporin 35
219402	MTIF3	1.0619	-0.82848	0.23346	4.9872	1.0459e-16	7.5158e-16	mitochondrial translational initiation factor 3
7791	ZYX	-1.5759	1.2053	-0.37064	6.0539	1.0594e-16	7.6093e-16	zyxin
51000	SLC35B3	1.1329	-0.82919	0.30369	3.2538	1.0613e-16	7.6191e-16	solute carrier family 35 member B3
29954	POMT2	-1.1236	0.99507	-0.12851	5.0265	1.0691e-16	7.6715e-16	protein O-mannosyltransferase 2
9917	FAM20B	-0.84059	0.97709	0.13649	5.3437	1.1181e-16	8.0146e-16	FAM20B glycosaminoglycan xylosylkinase
55223	TRIM62	-1.6008	1.4941	-0.1067	6.0018	1.1602e-16	8.3128e-16	tripartite motif containing 62
23199	GSE1	-1.4551	1.5045	0.049339	7.3057	1.2614e-16	9.0331e-16	Gse1 coiled-coil protein
85465	SELENOI	-0.80642	0.94718	0.14076	5.619	1.2776e-16	9.1444e-16	selenoprotein I
64748	PLPPR2	-1.435	1.3864	-0.048597	4.2392	1.3339e-16	9.5427e-16	phospholipid phosphatase related 2
83439	TCF7L1	-1.8767	2.0203	0.14362	4.0693	1.3349e-16	9.5453e-16	transcription factor 7 like 1
81931	ZNF93	1.4498	-1.2653	0.18447	2.7554	1.3439e-16	9.6048e-16	zinc finger protein 93
65250	CPLANE1	1.2872	-1.2685	0.018717	3.3574	1.3716e-16	9.798e-16	ciliogenesis and planar polarity effector 1
7639	ZNF85	1.743	-1.4321	0.31095	1.361	1.3735e-16	9.8066e-16	zinc finger protein 85
128434	VSTM2L	-3.0134	2.5091	-0.5043	2.1711	1.3999e-16	9.9847e-16	V-set and transmembrane domain containing 2 like
9159	PCSK7	0.67644	-0.94574	-0.26931	5.0485	1.4128e-16	1.0072e-15	proprotein convertase subtilisin/kexin type 7
6714	SRC	-1.0577	0.93389	-0.12386	5.9997	1.5511e-16	1.1044e-15	"SRC proto-oncogene, non-receptor tyrosine kinase"
80004	ESRP2	-1.2009	1.0999	-0.101	8.0675	1.5514e-16	1.1044e-15	epithelial splicing regulatory protein 2
7678	ZNF124	1.4291	-1.3627	0.06639	1.4157	1.5763e-16	1.1215e-15	zinc finger protein 124
128061	C1orf131	0.97094	-0.58123	0.38971	3.8268	1.6104e-16	1.1452e-15	chromosome 1 open reading frame 131
124411	ZNF720	0.73846	-0.49611	0.24234	4.0935	1.645e-16	1.1693e-15	zinc finger protein 720
283489	CHAMP1	-1.0907	1.3094	0.21873	3.1731	1.6621e-16	1.1802e-15	chromosome alignment maintaining phosphoprotein 1
51249	TMEM69	0.79767	-0.51721	0.28046	4.6585	1.6907e-16	1.2e-15	transmembrane protein 69
3841	KPNA5	1.7048	-1.216	0.48876	1.5593	1.7153e-16	1.2168e-15	karyopherin subunit alpha 5
340591	CA5BP1	1.046	-1.2789	-0.23293	2.1238	1.779e-16	1.2614e-15	carbonic anhydrase 5B pseudogene 1
54763	ROPN1	1.3828	-1.22	0.16282	4.3686	1.8101e-16	1.2828e-15	rhophilin associated tail protein 1
3987	LIMS1	1.0669	-0.88877	0.17814	3.478	1.8423e-16	1.3049e-15	LIM zinc finger domain containing 1
23321	TRIM2	1.6092	-0.93595	0.67329	5.7237	1.8465e-16	1.307e-15	tripartite motif containing 2
5939	RBMS2	-0.89352	0.9912	0.097682	4.782	1.847e-16	1.307e-15	RNA binding motif single stranded interacting protein 2
220004	PPP1R32	-1.4547	1.4317	-0.023047	1.895	1.97e-16	1.3933e-15	protein phosphatase 1 regulatory subunit 32
54499	TMCO1	1.0247	-0.76262	0.26209	6.5405	2.0161e-16	1.4252e-15	transmembrane and coiled-coil domains 1
4831	NME2	0.11001	-1.0342	-0.9242	3.9685	2.0277e-16	1.4327e-15	NME/NM23 nucleoside diphosphate kinase 2
10001	MED6	0.92568	-0.70487	0.2208	4.5476	2.0555e-16	1.4517e-15	mediator complex subunit 6
4047	LSS	-0.99691	0.89475	-0.10216	6.1292	2.0725e-16	1.463e-15	lanosterol synthase
2117	ETV3	-0.88969	1.1474	0.25769	6.1465	2.0748e-16	1.4639e-15	ETS variant transcription factor 3
389856	USP27X	-1.777	1.963	0.18604	1.3115	2.0868e-16	1.4716e-15	ubiquitin specific peptidase 27 X-linked
51076	CUTC	0.91411	-0.86471	0.049396	3.062	2.1347e-16	1.5047e-15	cutC copper transporter
84938	ATG4C	1.4706	-1.2062	0.26437	1.5671	2.2069e-16	1.5548e-15	autophagy related 4C cysteine peptidase
389208	TMPRSS11F	2.7693	-2.2124	0.55688	1.3687	2.282e-16	1.6069e-15	transmembrane serine protease 11F
11076	TPPP	-2.0441	1.6067	-0.43735	3.1207	2.3385e-16	1.6451e-15	tubulin polymerization promoting protein
29090	TIMM21	1.0269	-0.79831	0.22858	4.1567	2.3551e-16	1.6559e-15	translocase of inner mitochondrial membrane 21
64282	TENT4B	1.3975	-1.0428	0.35469	2.9686	2.3911e-16	1.6804e-15	terminal nucleotidyltransferase 4B
4054	LTBP3	-1.2435	0.89209	-0.35143	6.4931	2.4611e-16	1.7288e-15	latent transforming growth factor beta binding protein 3
84233	TMEM126A	1.1971	-0.76605	0.43103	4.3216	2.4776e-16	1.7395e-15	transmembrane protein 126A
221078	NSUN6	0.8522	-0.62606	0.22613	3.4283	2.5413e-16	1.7834e-15	NOP2/Sun RNA methyltransferase 6
4501	MT1X	1.5499	-1.1853	0.36456	5.2672	2.5628e-16	1.7976e-15	metallothionein 1X
340252	ZNF680	1.9681	-1.4333	0.53476	1.7875	2.6476e-16	1.8562e-15	zinc finger protein 680
790	CAD	-1.1578	0.8926	-0.26521	5.3955	2.7067e-16	1.8967e-15	"carbamoyl-phosphate synthetase 2, aspartate transcarbamylase, and dihydroorotase"
25901	CCDC28A	1.0131	-0.57595	0.43718	3.418	2.7183e-16	1.9039e-15	coiled-coil domain containing 28A
1522	CTSZ	-1.329	1.2413	-0.087689	5.7836	2.8211e-16	1.9749e-15	cathepsin Z
58508	KMT2C	1.3905	-1.2194	0.17116	6.1473	2.9352e-16	2.0538e-15	lysine methyltransferase 2C
80018	NAA25	0.96724	-0.70423	0.26301	4.4615	2.9691e-16	2.0765e-15	"N-alpha-acetyltransferase 25, NatB auxiliary subunit"
11340	EXOSC8	0.99149	-0.69798	0.29351	4.8622	2.995e-16	2.0936e-15	exosome component 8
83607	AMMECR1L	-1.135	1.152	0.016976	5.2501	3.1073e-16	2.171e-15	AMMECR1 like
56985	ADPRM	1.2165	-1.1012	0.11533	1.9577	3.1306e-16	2.1863e-15	"ADP-ribose/CDP-alcohol diphosphatase, manganese dependent"
4683	NBN	1.1345	-0.97688	0.1576	4.2004	3.1358e-16	2.1888e-15	nibrin
9849	ZNF518A	1.4974	-1.0289	0.46849	3.678	3.1905e-16	2.2259e-15	zinc finger protein 518A
342667	STAC2	-2.9891	2.9103	-0.078761	2.9063	3.1993e-16	2.2309e-15	SH3 and cysteine rich domain 2
10289	EIF1B	0.94118	-0.72107	0.22011	4.4249	3.2229e-16	2.2463e-15	eukaryotic translation initiation factor 1B
56848	SPHK2	-1.206	0.87051	-0.33545	4.0777	3.2633e-16	2.2734e-15	sphingosine kinase 2
4170	MCL1	-0.89258	1.161	0.26844	7.3225	3.2837e-16	2.2865e-15	"MCL1 apoptosis regulator, BCL2 family member"
1176	AP3S1	0.96177	-0.60524	0.35653	5.2577	3.3063e-16	2.3011e-15	adaptor related protein complex 3 subunit sigma 1
9066	SYT7	-2.414	2.3536	-0.060456	6.7384	3.3748e-16	2.3477e-15	synaptotagmin 7
85459	CEP295	1.5435	-1.4285	0.11495	2.6695	3.4776e-16	2.4168e-15	centrosomal protein 295
27086	FOXP1	1.4502	-0.84278	0.60745	5.7166	3.5136e-16	2.4407e-15	forkhead box P1
5279	PIGC	0.96511	-0.72076	0.24435	5.2106	3.5303e-16	2.4511e-15	phosphatidylinositol glycan anchor biosynthesis class C
11236	RNF139	0.88137	-0.79423	0.087136	4.4979	3.5966e-16	2.4959e-15	ring finger protein 139
5338	PLD2	-1.1546	1.1308	-0.023793	5.0188	3.6518e-16	2.533e-15	phospholipase D2
84858	ZNF503	-1.6395	1.5533	-0.086195	3.9387	3.7148e-16	2.5754e-15	zinc finger protein 503
4134	MAP4	-1.1643	1.0624	-0.1019	8.9421	3.7498e-16	2.5984e-15	microtubule associated protein 4
728294	D2HGDH	-1.2687	1.0797	-0.189	5.4063	3.8669e-16	2.6783e-15	D-2-hydroxyglutarate dehydrogenase
5986	RFNG	-1.1054	0.80835	-0.29708	5.3295	4.0252e-16	2.7866e-15	RFNG O-fucosylpeptide 3-beta-N-acetylglucosaminyltransferase
728621	CCDC30	1.3694	-1.1787	0.19073	2.2703	4.0809e-16	2.8238e-15	coiled-coil domain containing 30
55342	STRBP	0.92882	-0.83664	0.092181	4.564	4.0937e-16	2.8312e-15	spermatid perinuclear RNA binding protein
9854	C2CD2L	-1.0811	0.95047	-0.13065	5.1688	4.1062e-16	2.8386e-15	C2CD2 like
84928	TMEM209	1.4384	-0.92088	0.51749	3.3023	4.1324e-16	2.8553e-15	transmembrane protein 209
7325	UBE2E2	1.1885	-1.086	0.10249	4.5226	4.1397e-16	2.859e-15	ubiquitin conjugating enzyme E2 E2
60496	AASDHPPT	1.2262	-0.98084	0.24534	4.1826	4.2374e-16	2.9236e-15	aminoadipate-semialdehyde dehydrogenase-phosphopantetheinyl transferase
79642	ARSJ	1.3228	-1.0783	0.24444	3.2625	4.4377e-16	3.0589e-15	arylsulfatase family member J
55166	CENPQ	1.5894	-1.3968	0.19263	1.4896	4.7297e-16	3.2586e-15	centromere protein Q
284184	NDUFAF8	1.0229	-1.1632	-0.14027	4.5533	4.8632e-16	3.3489e-15	NADH:ubiquinone oxidoreductase complex assembly factor 8
7726	TRIM26	-1.0968	1.0062	-0.090565	5.7665	4.8853e-16	3.3626e-15	tripartite motif containing 26
729830	FAM160A1	-1.295	1.4604	0.16539	6.5237	4.9241e-16	3.3876e-15	family with sequence similarity 160 member A1
10723	SLC12A7	-1.5199	1.0905	-0.42943	5.1969	4.9441e-16	3.3998e-15	solute carrier family 12 member 7
9220	TIAF1	-1.2899	1.1296	-0.16032	3.7802	4.9857e-16	3.4267e-15	TGFB1-induced anti-apoptotic factor 1
3615	IMPDH2	-1.0094	0.98955	-0.019871	7.297	4.9982e-16	3.4337e-15	inosine monophosphate dehydrogenase 2
6048	RNF5	0.92082	-0.75196	0.16886	4.9053	5.021e-16	3.4477e-15	ring finger protein 5
100129250	SMIM27	1.1445	-0.99289	0.15157	2.3129	5.0486e-16	3.465e-15	small integral membrane protein 27
389114	ZNF662	-0.95579	1.1973	0.24153	4.2639	5.0608e-16	3.4717e-15	zinc finger protein 662
79812	MMRN2	-1.228	1.107	-0.12098	4.2088	5.0984e-16	3.4958e-15	multimerin 2
6176	RPLP1	-1.4652	1.4763	0.011107	10.768	5.1422e-16	3.5242e-15	ribosomal protein lateral stalk subunit P1
3280	HES1	-0.84555	0.90927	0.063723	5.9415	5.1654e-16	3.5384e-15	hes family bHLH transcription factor 1
1062	CENPE	1.772	-1.6699	0.10206	2.1979	5.2528e-16	3.5965e-15	centromere protein E
89970	RSPRY1	1.0878	-0.74329	0.34451	4.5206	5.2619e-16	3.6011e-15	ring finger and SPRY domain containing 1
23350	U2SURP	1.042	-0.78573	0.25628	5.7431	5.3505e-16	3.6599e-15	U2 snRNP associated SURP domain containing
113189	CHST14	-1.5516	1.6773	0.12576	2.6859	5.4392e-16	3.7189e-15	carbohydrate sulfotransferase 14
84154	RPF2	0.97193	-0.61187	0.36006	4.5234	5.508e-16	3.7641e-15	ribosome production factor 2 homolog
54918	CMTM6	1.1708	-1.0722	0.098566	7.6449	5.5183e-16	3.7694e-15	CKLF like MARVEL transmembrane domain containing 6
892	CCNC	0.99778	-0.7037	0.29408	5.0114	5.5478e-16	3.7877e-15	cyclin C
94103	ORMDL3	-1.0072	0.92153	-0.085666	6.9424	5.9407e-16	4.0521e-15	ORMDL sphingolipid biosynthesis regulator 3
4259	MGST3	1.1309	-0.96748	0.16337	5.5317	5.9789e-16	4.0743e-15	microsomal glutathione S-transferase 3
57704	GBA2	-1.1541	1.0966	-0.057455	7.3368	6.0149e-16	4.0969e-15	glucosylceramidase beta 2
51496	CTDSPL2	1.3917	-0.77736	0.61438	3.1625	6.1098e-16	4.1595e-15	CTD small phosphatase like 2
113655	MFSD3	0.71885	-1.0461	-0.3272	4.7999	6.1537e-16	4.1874e-15	major facilitator superfamily domain containing 3
63877	FAM204A	0.8173	-0.45066	0.36664	5.4584	6.4167e-16	4.3643e-15	family with sequence similarity 204 member A
9181	ARHGEF2	-1.3097	1.338	0.028271	4.2731	6.4761e-16	4.4027e-15	Rho/Rac guanine nucleotide exchange factor 2
93611	FBXO44	-1.2849	1.4151	0.13016	4.8928	6.5894e-16	4.4775e-15	F-box protein 44
3014	H2AX	-1.1601	0.57412	-0.58601	5.6442	6.8746e-16	4.6669e-15	H2A.X variant histone
10390	CEPT1	1.1791	-1.0861	0.092904	3.688	6.8868e-16	4.6721e-15	choline/ethanolamine phosphotransferase 1
55616	ASAP3	-1.122	1.0895	-0.03244	6.5963	6.8888e-16	4.6721e-15	"ArfGAP with SH3 domain, ankyrin repeat and PH domain 3"
829	CAPZA1	0.9521	-0.79559	0.15651	7.2213	6.9162e-16	4.6885e-15	capping actin protein of muscle Z-line subunit alpha 1
389362	PSMG4	0.81053	-0.90243	-0.091895	3.7754	6.9256e-16	4.6927e-15	proteasome assembly chaperone 4
1759	DNM1	-1.6157	1.6042	-0.01159	3.1837	6.9603e-16	4.714e-15	dynamin 1
5515	PPP2CA	1.0956	-0.95078	0.1448	7.9068	7.083e-16	4.7948e-15	protein phosphatase 2 catalytic subunit alpha
5052	PRDX1	1.0404	-1.0399	0.0004942	7.4691	7.2683e-16	4.9179e-15	peroxiredoxin 1
7156	TOP3A	-1.1287	0.96552	-0.16316	4.9518	7.4865e-16	5.0631e-15	DNA topoisomerase III alpha
11224	RPL35	-1.3483	1.3961	0.04781	9.5792	7.8508e-16	5.3071e-15	ribosomal protein L35
2969	GTF2I	1.3104	-1.4104	-0.10002	5.0063	8.3273e-16	5.6238e-15	general transcription factor IIi
55812	SPATA7	1.4776	-1.1723	0.3053	1.9005	8.3896e-16	5.6633e-15	spermatogenesis associated 7
57567	ZNF319	-1.3143	1.1735	-0.14076	3.5666	8.4195e-16	5.6808e-15	zinc finger protein 319
5463	POU6F1	-1.3823	1.5342	0.15193	3.3836	8.4534e-16	5.701e-15	POU class 6 homeobox 1
5365	PLXNB3	-1.3993	0.99051	-0.40875	3.8678	8.4911e-16	5.7237e-15	plexin B3
83590	TMUB1	-1.0113	0.60852	-0.40275	5.2765	8.535e-16	5.7506e-15	transmembrane and ubiquitin like domain containing 1
9997	SCO2	0.89028	-1.6565	-0.76622	1.6993	8.5443e-16	5.7542e-15	synthesis of cytochrome C oxidase 2
54414	SIAE	-1.1031	1.2544	0.1513	3.805	8.5508e-16	5.7558e-15	sialic acid acetylesterase
10402	ST3GAL6	1.2843	-0.8527	0.43164	3.4218	8.8331e-16	5.9431e-15	"ST3 beta-galactoside alpha-2,3-sialyltransferase 6"
406986	MIR203A	-2.3118	1.6734	-0.63839	1.3896	8.9085e-16	5.991e-15	microRNA 203a
3675	ITGA3	-1.7356	1.4811	-0.25454	6.2786	9.7598e-16	6.5604e-15	integrin subunit alpha 3
656	BMP8B	-1.9057	1.7884	-0.11732	4.214	9.8149e-16	6.5944e-15	bone morphogenetic protein 8b
55862	ECHDC1	0.95601	-0.76774	0.18827	6.6439	9.824e-16	6.5974e-15	ethylmalonyl-CoA decarboxylase 1
340371	NRBP2	-1.2968	1.2305	-0.066295	6.5642	1.0104e-15	6.7825e-15	nuclear receptor binding protein 2
167227	DCP2	1.3268	-1.0744	0.25236	3.986	1.0299e-15	6.9097e-15	decapping mRNA 2
360200	TMPRSS9	-2.0011	1.7393	-0.26179	1.3158	1.0354e-15	6.9438e-15	transmembrane serine protease 9
134145	ATPSCKMT	0.93662	-0.82646	0.11016	3.5859	1.0436e-15	6.9955e-15	ATP synthase c subunit lysine N-methyltransferase
3707	ITPKB	-1.3261	1.1228	-0.20323	7.2497	1.0564e-15	7.0743e-15	inositol-trisphosphate 3-kinase B
84455	EFCAB7	1.2037	-1.0507	0.15297	2.3806	1.0731e-15	7.1829e-15	EF-hand calcium binding domain 7
8301	PICALM	-0.77156	0.99271	0.22115	7.0266	1.1428e-15	7.6422e-15	phosphatidylinositol binding clathrin assembly protein
2775	GNAO1	-2.1266	2.3232	0.19667	1.7287	1.1907e-15	7.959e-15	G protein subunit alpha o1
160335	TMTC2	-1.2627	1.3363	0.073549	3.5582	1.2017e-15	8.0289e-15	transmembrane O-mannosyltransferase targeting cadherins 2
10400	PEMT	0.56665	-0.93331	-0.36666	4.2372	1.2324e-15	8.23e-15	phosphatidylethanolamine N-methyltransferase
10461	MERTK	-1.1245	1.1325	0.0080311	3.1008	1.2988e-15	8.6696e-15	"MER proto-oncogene, tyrosine kinase"
1052	CEBPD	0.8552	-1.3028	-0.44762	5.3369	1.3153e-15	8.7754e-15	CCAAT enhancer binding protein delta
311	ANXA11	-1.1085	1.0572	-0.051332	6.6009	1.3295e-15	8.8663e-15	annexin A11
6294	SAFB	-0.9118	0.71814	-0.19366	6.4162	1.3315e-15	8.8756e-15	scaffold attachment factor B
51001	MTERF3	1.0481	-0.85341	0.19464	3.429	1.3535e-15	9.0181e-15	mitochondrial transcription termination factor 3
8161	COIL	0.8044	-0.55824	0.24616	4.2752	1.3587e-15	9.0481e-15	coilin
219527	LRRC55	-2.8355	2.8373	0.0018058	1.2619	1.3888e-15	9.2442e-15	leucine rich repeat containing 55
55900	ZNF302	1.0479	-0.90383	0.14409	4.2586	1.401e-15	9.3214e-15	zinc finger protein 302
131870	NUDT16	-0.98224	0.97433	-0.0079116	5.4214	1.4129e-15	9.3962e-15	nudix hydrolase 16
39	ACAT2	0.74722	-0.8669	-0.11968	6.0029	1.4413e-15	9.5804e-15	acetyl-CoA acetyltransferase 2
4681	NBL1	-1.5834	1.5581	-0.025258	5.7873	1.454e-15	9.6605e-15	"NBL1, DAN family BMP antagonist"
9559	VPS26A	0.89475	-0.53859	0.35616	6.3568	1.464e-15	9.7224e-15	"VPS26, retromer complex component A"
467	ATF3	-1.5607	1.7828	0.22211	3.3506	1.4679e-15	9.7438e-15	activating transcription factor 3
79973	ZNF442	1.3389	-1.2962	0.042675	1.913	1.5139e-15	1.0045e-14	zinc finger protein 442
23236	PLCB1	2.1095	-1.5591	0.55047	1.4978	1.6256e-15	1.0776e-14	phospholipase C beta 1
7515	XRCC1	-1.0349	0.95843	-0.076449	4.9825	1.6356e-15	1.0837e-14	X-ray repair cross complementing 1
92211	CDHR1	-2.0487	2.3512	0.30255	3.6387	1.6615e-15	1.1003e-14	cadherin related family member 1
7905	REEP5	0.89795	-0.72526	0.17269	6.7665	1.7074e-15	1.1297e-14	receptor accessory protein 5
64063	PRSS22	-2.0278	1.9792	-0.048604	6.6773	1.7398e-15	1.1506e-14	serine protease 22
9026	HIP1R	-1.5051	1.2866	-0.21845	8.4727	1.77e-15	1.1701e-14	huntingtin interacting protein 1 related
9295	SRSF11	1.0794	-0.90478	0.17461	6.5723	1.7744e-15	1.1724e-14	serine and arginine rich splicing factor 11
4478	MSN	-1.3691	1.4322	0.063102	7.6642	1.9023e-15	1.2563e-14	moesin
[truncated: 4,108 more rows]

## Sheet: Supplementary table S4
List of 5,683 genes (NR vs HC)
EntrezID	Symbols	NR vs HC	AR vs NR	AR vs HC	logCPM	PValue	adj.P.Val	Name
8364	H4C3	11.137	-10.715	0.42216	4.2794	0	0	H4 clustered histone 3
26137	ZBTB20	5.8115	-5.473	0.33856	2.206	1.2817e-211	9.2013e-208	zinc finger and BTB domain containing 20
10984	KCNQ1OT1	3.2619	-3.2728	-0.010928	3.175	1.2411e-185	5.9399e-182	KCNQ1 opposite strand/antisense transcript 1
58506	SCAF1	-4.2129	3.8371	-0.37581	5.9799	2.6237e-178	9.4177e-175	SR-related CTD associated factor 1
126231	ZNF573	3.9386	-3.9288	0.0098829	1.7895	2.4587e-162	7.0605e-159	zinc finger protein 573
7916	PRRC2A	-3.8302	3.5418	-0.28846	8.2632	2.0042e-149	4.7962e-146	proline rich coiled-coil 2A
54620	FBXL19	-4.7146	4.3289	-0.38569	5.065	8.7255e-148	1.7897e-144	F-box and leucine rich repeat protein 19
1822	ATN1	-4.0028	3.6647	-0.33804	7.1669	9.2312e-136	1.6568e-132	atrophin 1
51043	ZBTB7B	-3.4759	3.2975	-0.1784	7.7118	1.2427e-135	1.9825e-132	zinc finger and BTB domain containing 7B
84687	PPP1R9B	-4.1139	3.7575	-0.35643	5.8651	3.3305e-135	4.7819e-132	protein phosphatase 1 regulatory subunit 9B
4718	NDUFC2	3.2666	-2.6844	0.58223	4.8287	1.426e-134	1.8613e-131	NADH:ubiquinone oxidoreductase subunit C2
4323	MMP14	-3.9887	3.8214	-0.16727	7.0108	1.3295e-131	1.5907e-128	matrix metallopeptidase 14
57592	ZNF687	-3.5284	3.3348	-0.19364	4.485	2.2047e-131	2.435e-128	zinc finger protein 687
100507290	ZNF865	-4.9259	4.556	-0.36987	4.4973	3.0357e-131	3.1134e-128	zinc finger protein 865
25970	SH2B1	-3.3463	3.1315	-0.21481	5.9265	9.6858e-131	9.2713e-128	SH2B adaptor protein 1
5089	PBX2	-3.9048	3.9973	0.092562	6.6704	3.5574e-130	3.0046e-127	PBX homeobox 2
57479	PRR12	-4.6199	4.2206	-0.39924	4.9184	3.4445e-130	3.0046e-127	proline rich 12
5281	PIGF	2.409	-2.1541	0.25493	3.7114	2.7063e-127	2.1588e-124	phosphatidylinositol glycan anchor biosynthesis class F
4440	MSI1	-3.2396	3.0614	-0.1782	4.5116	8.799e-126	6.6493e-123	musashi RNA binding protein 1
1059	CENPB	-3.2501	3.0997	-0.15035	6.2296	5.6603e-125	4.0635e-122	centromere protein B
23264	ZC3H7B	-2.8602	2.6615	-0.19863	6.5153	1.8709e-119	1.221e-116	zinc finger CCCH-type containing 7B
283638	CEP170B	-3.6757	3.2093	-0.46631	7.8363	7.1201e-118	4.2596e-115	centrosomal protein 170B
283899	INO80E	-3.2632	3.0393	-0.22393	5.5805	3.0776e-117	1.7675e-114	INO80 complex subunit E
49855	SCAPER	2.2397	-1.9068	0.3329	4.1529	5.5717e-111	3.0769e-108	S-phase cyclin A associated protein in the ER
7392	USF2	-3.184	2.9786	-0.2054	7.152	6.3464e-109	3.3749e-106	"upstream transcription factor 2, c-fos interacting"
23253	ANKRD12	3.0825	-2.5614	0.52108	5.0045	3.1185e-108	1.5991e-105	ankyrin repeat domain 12
55969	RAB5IF	2.2595	-3.2528	-0.9933	4.5113	4.9267e-107	2.4392e-104	RAB5 interacting factor
83855	KLF16	-4.4824	4.1538	-0.32857	4.4233	2.4353e-106	1.1655e-103	Kruppel like factor 16
10957	PNRC1	1.8569	-1.8208	0.036045	5.9998	8.5e-105	3.9369e-102	proline rich nuclear receptor coactivator 1
554203	JPX	2.4572	-2.54	-0.082848	2.6032	1.16e-104	5.2049e-102	"JPX transcript, XIST activator"
114823	LENG8	-3.6756	3.4424	-0.23318	8.3911	9.4889e-104	4.1285e-101	leukocyte receptor cluster member 8
25994	HIGD1A	2.7006	-2.3087	0.39195	6.0406	1.4193e-103	5.9936e-101	HIG1 hypoxia inducible domain family member 1A
23152	CIC	-3.8098	3.5515	-0.25828	6.3053	1.9563e-103	8.0254e-101	capicua transcriptional repressor
10298	PAK4	-2.8642	2.4595	-0.40472	6.546	5.832e-103	2.326e-100	p21 (RAC1) activated kinase 4
58525	WIZ	-2.8026	2.5032	-0.29941	5.8104	7.8011e-102	2.9605e-99	WIZ zinc finger
112939	NACC1	-3.5897	3.1764	-0.41327	6.3832	7.8354e-102	2.9605e-99	nucleus accumbens associated 1
3336	HSPE1	2.2366	-2.1431	0.093473	4.72	1.1699e-101	4.3072e-99	heat shock protein family E (Hsp10) member 1
84626	KRBA1	-2.6782	2.3779	-0.30025	5.063	3.0827e-98	1.1066e-95	KRAB-A domain containing 1
7975	MAFK	-3.9791	3.5813	-0.39782	5.6267	5.4567e-97	1.8654e-94	MAF bZIP transcription factor K
124751	KRBA2	3.2785	-3.2187	0.059864	1.3232	5.1484e-95	1.7191e-92	KRAB-A domain containing 2
4303	FOXO4	-3.5279	3.5836	0.055733	4.8001	2.4238e-94	7.9092e-92	forkhead box O4
57455	REXO1	-3.0876	2.717	-0.37056	5.0613	1.8868e-93	6.0202e-91	RNA exonuclease 1 homolog
965	CD58	2.3775	-2.2526	0.12491	3.8534	1.9462e-93	6.0747e-91	CD58 molecule
440574	MICOS10	2.4344	-2.1752	0.25921	4.3254	5.3362e-93	1.6302e-90	mitochondrial contact site and cristae organizing system subunit 10
80205	CHD9	3.0822	-2.7169	0.36535	5.2907	5.4659e-93	1.635e-90	chromodomain helicase DNA binding protein 9
80063	ATF7IP2	2.503	-2.4493	0.053721	2.3234	7.1431e-93	2.0931e-90	activating transcription factor 7 interacting protein 2
114783	LMTK3	-5.0714	4.6542	-0.41727	3.2642	7.3117e-92	2.0996e-89	lemur tyrosine kinase 3
57787	MARK4	-3.2136	2.8674	-0.34617	6.8471	1.6421e-91	4.6229e-89	microtubule affinity regulating kinase 4
375248	ANKRD36	4.2755	-4.242	0.033512	3.3466	2.9101e-91	8.0352e-89	ankyrin repeat domain 36
5683	PSMA2	2.4403	-2.179	0.26135	3.1761	6.6056e-91	1.7895e-88	proteasome 20S subunit alpha 2
55023	PHIP	3.0075	-2.3333	0.67422	4.5537	1.035e-90	2.7519e-88	pleckstrin homology domain interacting protein
4849	CNOT3	-2.4608	2.221	-0.2398	5.533	1.7748e-90	4.6333e-88	CCR4-NOT transcription complex subunit 3
221092	HNRNPUL2	-2.9629	3.2648	0.30189	5.9447	5.9914e-90	1.5362e-87	heterogeneous nuclear ribonucleoprotein U like 2
25930	PTPN23	-2.5277	2.3537	-0.17405	6.2258	1.0828e-89	2.7275e-87	protein tyrosine phosphatase non-receptor type 23
[truncated: 5,629 more rows]

## Sheet: Supplementary table S5
List of 5,138 genes (AR vs NR)
[truncated: 5,139 more rows]

## Sheet: Supplementary table S6
List of 5,138 genes (AR vs HC)
[truncated: 269 more rows]

## Sheet: Supplementary table S7
KEGG pathway enrichment analysis (HC to NR, up-regulated (15))
[truncated: 28 more rows]

[truncated: 12 more sheets: Supplementary table S8, Supplementary table S9, Supplementary table S10, Supplementary table S11, Supplementary table S12, Supplementary table S13, Supplementary table S14, Supplementary table S15, Supplementary table S16, Supplementary table S17, Supplementary table S18, Supplementary table S19]
